# Supplementary material for: Ethyl 1′′-benzyl-1′-methyl-2′′-oxodi­spiro­[indeno­[1,2-b]quinoxaline-11,3′-pyrrolidine-2′,3′′-indoline]-4′-carboxyl­ate
Source: Acta Crystallogr Sect E Struct Rep Online. 2013 May 4;69(Pt 6):o822. doi: 10.1107/S1600536813011525 (PMC3684912; doi:10.1107/S1600536813011525)
Supplement: Supplementary file 2 [file e-69-0o822-Isup2.hkl]

# 
# h,k,l, Fc-squared, Fo-squared, sigma(Fo-squared) and status flag 
# 
data_I
_shelx_title ' LSD14 in P-1' 
_shelx_refln_list_code          4 
_shelx_F_calc_maximum      131.90 
_exptl_crystal_F_000       596.00 
_reflns_d_resolution_high  0.7988 
 
loop_ 
 _symmetry_equiv_pos_as_xyz 
 'x, y, z' 
 '-x, -y, -z' 
 
_cell_length_a    11.1927 
_cell_length_b    11.4535 
_cell_length_c    12.1206 
_cell_angle_alpha  87.637 
_cell_angle_beta   86.048 
_cell_angle_gamma  70.564 
 
_shelx_F_squared_multiplier     1.000 
 
loop_ 
 _refln_index_h 
 _refln_index_k 
 _refln_index_l 
 _refln_F_squared_calc 
 _refln_F_squared_meas 
 _refln_F_squared_sigma 
 _refln_observed_status 
   1   0   0      159.40      162.39      2.33 o 
   2   0   0     1417.07     1258.82     16.10 o 
   3   0   0     4145.73     3818.68     68.69 o 
   4   0   0      971.60     1000.63     14.35 o 
   5   0   0     1210.71     1251.12     17.90 o 
   6   0   0      796.19      865.94     14.37 o 
   7   0   0        8.58        7.74      0.49 o 
   8   0   0      203.56      207.39      4.46 o 
   9   0   0        1.21        1.19      0.74 o 
  10   0   0       67.17       61.90      2.35 o 
  11   0   0       29.13       28.48      1.68 o 
  12   0   0        7.48        7.00      1.64 o 
  13   0   0        2.58        2.23      1.49 o 
 -12   1   0       12.08       14.30      2.09 o 
 -11   1   0        0.02        0.35      0.78 o 
 -10   1   0       14.64       10.02      1.10 o 
  -9   1   0       18.76       16.66      1.25 o 
  -8   1   0        5.18        4.39      0.72 o 
  -7   1   0        0.02        0.25      0.36 o 
  -6   1   0       89.76       86.19      2.43 o 
  -5   1   0      100.60      114.02      1.94 o 
  -4   1   0      122.78      163.50      2.33 o 
  -3   1   0      648.92      578.66      7.31 o 
  -2   1   0        0.41        0.33      0.12 o 
  -1   1   0     9843.40     7782.56    331.75 o 
   0   1   0     3292.88     2808.43     67.97 o 
   1   1   0     1289.30     1217.45     18.53 o 
   2   1   0      548.25      530.94      7.91 o 
   3   1   0     4473.66     4134.28     55.13 o 
   4   1   0       57.64       55.53      0.85 o 
   5   1   0        7.28       18.86      0.68 o 
   6   1   0      336.20      377.03      9.43 o 
   7   1   0        7.80        4.05      0.36 o 
   8   1   0       42.29       40.77      1.25 o 
   9   1   0      174.50      171.49      4.52 o 
  10   1   0       20.65       24.22      1.46 o 
  11   1   0        5.04        4.28      0.89 o 
  12   1   0       10.17        6.85      1.49 o 
  13   1   0        4.42        2.83      1.64 o 
 -12   2   0        0.29        0.60      1.49 o 
 -11   2   0        0.97       -0.45      0.84 o 
 -10   2   0        0.11        0.65      0.78 o 
  -9   2   0        2.99        1.77      0.78 o 
  -8   2   0        5.59        2.95      1.71 o 
  -7   2   0      284.82      283.99      5.82 o 
  -6   2   0      509.96      504.12      7.81 o 
  -5   2   0        6.83        8.06      0.36 o 
  -4   2   0        5.15        4.38      0.27 o 
  -3   2   0      586.02      608.23      8.21 o 
  -2   2   0       80.65       90.31      1.37 o 
   0   2   0       17.29       12.49      0.39 o 
   1   2   0      278.21      278.57      3.03 o 
   2   2   0     2733.79     2659.24     30.21 o 
   3   2   0     1205.73     1216.86     20.33 o 
   4   2   0       82.77       78.58      1.95 o 
   5   2   0        7.64       10.56      0.45 o 
   6   2   0      148.58      142.89      4.50 o 
   7   2   0        7.39        6.06      0.68 o 
   8   2   0       30.22       29.04      0.86 o 
   9   2   0       35.18       30.11      1.30 o 
  10   2   0       40.72       41.63      3.05 o 
  11   2   0       86.25       79.48      5.14 o 
  12   2   0        0.09        1.04      1.34 o 
  13   2   0        0.06       -0.15      1.19 o 
 -11   3   0       14.05       13.76      1.64 o 
 -10   3   0        0.39        0.32      0.82 o 
  -9   3   0       13.00       11.60      1.10 o 
  -8   3   0      184.62      189.37      9.46 o 
  -7   3   0       40.08       35.58      1.50 o 
  -6   3   0      143.92      161.11      2.62 o 
  -5   3   0        2.67        1.59      0.29 o 
  -4   3   0      114.73      108.16      1.70 o 
  -3   3   0        7.44        0.51      0.24 o 
  -2   3   0      158.94      184.95      2.73 o 
  -1   3   0      182.79      151.28      1.99 o 
   0   3   0      432.62      444.32      5.73 o 
   1   3   0    12711.54    10111.03    228.52 o 
   2   3   0     5574.60     5018.38     56.79 o 
   3   3   0       41.20       51.08      1.22 o 
   4   3   0       39.62       38.43      0.90 o 
   5   3   0       60.24       51.27      1.48 o 
   6   3   0      122.90      100.37      2.12 o 
   7   3   0      150.73      146.17      2.24 o 
   8   3   0       37.06       42.70      0.80 o 
   9   3   0        2.12        4.22      1.38 o 
  10   3   0      146.52      144.65      3.17 o 
  11   3   0      155.06      148.43      4.15 o 
  12   3   0        1.82       -0.45      1.34 o 
  13   3   0        0.17        1.94      1.34 o 
 -11   4   0        3.96        2.68      1.05 o 
 -10   4   0        9.25       10.77      1.25 o 
  -9   4   0        2.63        2.32      0.89 o 
  -8   4   0        8.18        4.94      0.95 o 
  -7   4   0       17.02       19.04      1.12 o 
  -6   4   0      640.80      623.21     10.95 o 
  -5   4   0        0.30        0.08      0.24 o 
  -4   4   0      351.38      375.39      5.76 o 
  -3   4   0      447.34      550.35      7.51 o 
  -2   4   0        0.04        0.75      0.19 o 
  -1   4   0        0.00        0.39      0.15 o 
   0   4   0       44.39       42.95      0.75 o 
   1   4   0     2319.69     2349.98     26.48 o 
   2   4   0      584.81      570.76      7.08 o 
   3   4   0      133.13      147.34      1.81 o 
   4   4   0       51.11       51.50      0.97 o 
   5   4   0        1.83        0.99      0.25 o 
   6   4   0       11.83       14.07      0.54 o 
   7   4   0        5.42        9.53      0.41 o 
   8   4   0      170.14      176.95      2.71 o 
   9   4   0        0.80        0.42      0.33 o 
  10   4   0        0.60        0.15      1.19 o 
  11   4   0       41.78       44.57      1.51 o 
  12   4   0       19.45       24.14      2.53 o 
  13   4   0        0.89        2.09      1.34 o 
 -10   5   0       18.98       20.64      1.63 o 
  -9   5   0       31.32       38.82      1.99 o 
  -8   5   0       71.32       74.69      2.73 o 
  -7   5   0      153.47      163.65      7.30 o 
  -6   5   0        0.93        2.25      0.59 o 
  -5   5   0        1.49        1.44      0.52 o 
  -4   5   0       24.80       26.48      0.70 o 
  -3   5   0        0.45        1.21      0.23 o 
  -2   5   0      559.24      585.49      7.25 o 
  -1   5   0      368.96      362.29      4.71 o 
   0   5   0       36.57       43.28      0.80 o 
   1   5   0      228.13      216.24      2.78 o 
   2   5   0      439.76      524.40      6.56 o 
   3   5   0     1432.49     1433.94     16.30 o 
   4   5   0      912.06      922.44     10.55 o 
   5   5   0      424.93      435.97      5.61 o 
   6   5   0      284.89      278.72      4.08 o 
   7   5   0       44.36       41.28      1.00 o 
   8   5   0        0.08        0.58      0.39 o 
   9   5   0      269.87      285.98      4.77 o 
  10   5   0      106.12       99.10      2.06 o 
  11   5   0        3.68        3.59      0.63 o 
  12   5   0        5.63        4.77      1.34 o 
  13   5   0       14.74       11.92      1.94 o 
 -10   6   0        7.13        6.42      1.37 o 
  -9   6   0        4.37        6.96      0.95 o 
  -8   6   0        6.32        8.84      1.21 o 
  -7   6   0       53.08       46.23      1.66 o 
  -6   6   0       38.38       36.31      1.49 o 
  -5   6   0        0.10        0.20      0.50 o 
  -4   6   0       68.08       64.80      1.47 o 
  -3   6   0        7.44        8.39      0.41 o 
  -2   6   0       11.96        9.52      0.40 o 
  -1   6   0       14.03       12.18      0.44 o 
   0   6   0        4.52        8.93      0.34 o 
   1   6   0      245.40      279.58      3.73 o 
   2   6   0       63.38       67.88      1.05 o 
   3   6   0      819.70      777.89     10.27 o 
   4   6   0       26.16       24.73      0.51 o 
   5   6   0       53.25       57.41      1.19 o 
   6   6   0      232.96      235.97      3.22 o 
   7   6   0       66.93       60.80      1.08 o 
   8   6   0       29.55       35.22      0.88 o 
   9   6   0        0.22       -0.05      0.45 o 
  10   6   0       43.82       54.22      1.44 o 
  11   6   0       11.80       13.93      0.76 o 
  12   6   0       28.89       22.97      1.46 o 
  13   6   0        1.99        6.11      1.49 o 
  -9   7   0        3.64        5.69      0.94 o 
  -8   7   0       11.57       10.61      1.03 o 
  -7   7   0       16.40       19.11      1.14 o 
  -6   7   0       31.36       32.36      1.43 o 
  -5   7   0      188.64      186.73      3.65 o 
  -4   7   0      322.98      324.88      5.65 o 
  -3   7   0        1.91        1.44      0.36 o 
  -2   7   0        3.32        2.79      0.32 o 
  -1   7   0       37.49       42.48      0.90 o 
   0   7   0       87.54       80.71      1.31 o 
   1   7   0      386.90      406.33      5.15 o 
   2   7   0      121.03      113.60      1.74 o 
   3   7   0      199.99      196.84      3.11 o 
   4   7   0        9.42       10.79      0.49 o 
   5   7   0       64.64       67.66      1.18 o 
   6   7   0       71.40       74.70      1.38 o 
   7   7   0        0.24       -0.24      0.25 o 
   8   7   0      211.63      209.22      3.21 o 
   9   7   0       30.80       35.47      1.28 o 
  10   7   0        4.53        6.34      0.84 o 
  11   7   0        0.00        0.37      0.57 o 
  12   7   0        0.15        0.45      1.04 o 
  13   7   0        1.51        0.74      1.19 o 
  -8   8   0        6.93        6.92      1.03 o 
  -7   8   0        0.10       -0.35      0.69 o 
  -6   8   0       21.69       21.42      1.22 o 
  -5   8   0       76.30       70.94      3.73 o 
  -4   8   0        4.66        5.90      0.63 o 
  -3   8   0        0.09        0.22      0.42 o 
  -2   8   0       13.14       14.46      0.64 o 
  -1   8   0        1.12        0.73      0.22 o 
   0   8   0        0.26       -0.17      0.38 o 
   1   8   0      748.44      771.34     10.10 o 
   2   8   0      214.06      211.43      3.40 o 
   3   8   0        0.00        0.12      0.27 o 
   4   8   0       57.35       65.85      1.33 o 
   5   8   0        0.57       -0.05      0.25 o 
   6   8   0      131.98      126.00      2.91 o 
   7   8   0        4.19        3.28      0.54 o 
   8   8   0      205.02      192.10      3.96 o 
   9   8   0        4.10        3.21      0.74 o 
  10   8   0        0.01        0.54      0.68 o 
  11   8   0       33.50       30.10      2.38 o 
  12   8   0       14.37       12.96      1.79 o 
  13   8   0        0.81        0.74      1.19 o 
  -7   9   0        1.20        0.89      0.77 o 
  -6   9   0       11.50       10.85      1.03 o 
  -5   9   0        3.46        5.36      0.91 o 
  -4   9   0        1.84        3.64      0.69 o 
  -3   9   0        3.68        4.68      0.63 o 
  -2   9   0      140.47      141.99      2.65 o 
  -1   9   0       28.38       29.69      1.16 o 
   0   9   0       48.89       46.29      1.42 o 
   1   9   0      655.25      661.97      9.73 o 
   2   9   0       29.63       31.12      1.02 o 
   3   9   0      191.43      196.33      3.56 o 
   4   9   0       30.49       39.04      1.11 o 
   5   9   0       44.37       45.09      1.24 o 
   6   9   0       21.17       23.48      0.75 o 
   7   9   0       42.14       45.67      1.43 o 
   8   9   0       11.18       11.28      0.83 o 
   9   9   0       31.62       37.28      3.01 o 
  10   9   0       30.73       31.28      1.79 o 
  11   9   0        4.29        4.62      1.34 o 
  12   9   0        5.53        4.17      1.34 o 
  13   9   0        0.35        0.00      1.19 o 
  -6  10   0        2.78        1.19      0.95 o 
  -5  10   0       11.23        9.97      1.21 o 
  -4  10   0        9.14        9.37      1.10 o 
  -3  10   0       54.43       58.71      2.32 o 
  -2  10   0        0.94        1.33      0.68 o 
  -1  10   0        1.40        0.39      0.34 o 
   0  10   0      239.21      247.53      5.38 o 
   1  10   0        3.77        3.05      0.56 o 
   2  10   0      350.20      343.35      5.88 o 
   3  10   0      258.45      256.88      4.57 o 
   4  10   0       54.97       67.06      1.65 o 
   5  10   0       47.63       41.46      1.23 o 
   6  10   0       33.22       40.70      1.22 o 
   7  10   0        2.18        0.28      0.37 o 
   8  10   0       67.61       57.97      2.32 o 
   9  10   0       13.12       12.48      0.97 o 
  10  10   0       32.64       27.94      1.32 o 
  11  10   0        4.04        4.17      1.34 o 
  12  10   0        8.62       14.75      2.09 o 
  -4  11   0        0.95       -0.68      0.68 o 
  -3  11   0       21.50       17.96      1.37 o 
  -2  11   0       54.08       51.15      2.16 o 
  -1  11   0        8.24        8.80      0.87 o 
   0  11   0       16.01       14.11      0.84 o 
   1  11   0       24.67       28.65      1.87 o 
   2  11   0       65.90       71.20      1.85 o 
   3  11   0       19.17       24.50      1.00 o 
   4  11   0       29.24       30.21      1.26 o 
   5  11   0       43.98       48.18      1.60 o 
   6  11   0       46.85       42.68      1.58 o 
   7  11   0       11.62       13.84      0.97 o 
   8  11   0        6.24        9.22      1.54 o 
   9  11   0      124.89      130.70      3.59 o 
  10  11   0        3.00        4.30      0.77 o 
  11  11   0       20.74       25.18      2.53 o 
  -3  12   0        6.74        8.12      1.21 o 
  -2  12   0        1.36        1.64      1.19 o 
  -1  12   0       26.94       24.79      1.58 o 
   0  12   0        1.55        1.45      0.78 o 
   1  12   0        0.16       -0.25      0.54 o 
   2  12   0        4.92        5.92      0.77 o 
   3  12   0        6.16        5.26      0.74 o 
   4  12   0       16.42       17.09      1.03 o 
   5  12   0        2.47        3.98      0.69 o 
   6  12   0        0.83       -0.06      0.58 o 
   7  12   0       17.31       13.36      1.03 o 
   8  12   0       80.82       75.32      2.23 o 
   9  12   0        5.69        7.27      0.89 o 
  10  12   0        2.61        1.79      1.34 o 
  11  12   0        1.32        0.60      1.49 o 
  -1  13   0        1.81        3.72      1.34 o 
   0  13   0        2.81        1.60      0.89 o 
   1  13   0        1.42        1.69      0.66 o 
   2  13   0       14.52       14.02      1.58 o 
   3  13   0       11.87       13.27      1.03 o 
   4  13   0       36.78       34.07      1.49 o 
   5  13   0       17.31       17.09      1.09 o 
   6  13   0       11.60       10.79      0.97 o 
   7  13   0       28.29       28.33      1.43 o 
   8  13   0       33.13       35.28      1.63 o 
   9  13   0        1.12        1.19      0.80 o 
   2  14   0        9.34        9.07      1.21 o 
   3  14   0       13.14       11.91      1.06 o 
   4  14   0        0.11        0.11      0.71 o 
   5  14   0        0.58        0.55      1.01 o 
   6  14   0        0.77        0.56      0.71 o 
   7  14   0        1.21        1.44      0.76 o 
  -6 -14   1        4.36        4.32      0.89 o 
  -5 -14   1       17.03       19.19      1.23 o 
  -4 -14   1        8.41        8.79      1.05 o 
  -3 -14   1        2.38        0.89      0.69 o 
  -2 -14   1        1.49        0.58      0.89 o 
  -9 -13   1       35.02       33.67      2.83 o 
  -8 -13   1        0.05        0.33      0.71 o 
  -7 -13   1        2.60        2.44      1.24 o 
  -6 -13   1       10.16        7.51      0.85 o 
  -5 -13   1        0.69        0.98      0.65 o 
  -4 -13   1      106.02      104.50      2.75 o 
  -3 -13   1        1.93        1.71      0.71 o 
  -2 -13   1        0.33       -0.04      0.69 o 
  -1 -13   1        0.51        0.76      0.66 o 
   0 -13   1        1.29        1.21      0.97 o 
   1 -13   1       16.31       19.07      2.09 o 
 -10 -12   1       47.97       49.47      3.43 o 
  -9 -12   1       12.16       11.03      1.79 o 
  -8 -12   1       38.34       40.68      2.25 o 
  -7 -12   1       15.07       15.31      1.06 o 
  -6 -12   1        1.44       -0.16      0.95 o 
  -5 -12   1       24.81       30.19      1.45 o 
  -4 -12   1        3.99        2.43      0.65 o 
  -3 -12   1       53.13       56.18      1.80 o 
  -2 -12   1       18.46       14.50      0.95 o 
  -1 -12   1        0.19        0.05      0.60 o 
   0 -12   1        4.52        3.82      0.71 o 
   1 -12   1       10.77       13.49      2.01 o 
   2 -12   1       18.02       17.18      2.53 o 
   3 -12   1        1.52        2.38      1.34 o 
 -11 -11   1        4.22        2.68      1.49 o 
 -10 -11   1        2.52        2.83      1.34 o 
  -9 -11   1        7.46        9.16      1.19 o 
  -8 -11   1      169.49      171.99      5.96 o 
  -7 -11   1        6.82        5.14      0.71 o 
  -6 -11   1       63.61       58.04      1.80 o 
  -5 -11   1       26.20       25.70      1.17 o 
  -4 -11   1        2.14        3.08      0.60 o 
  -3 -11   1        5.62        6.41      0.59 o 
  -2 -11   1       38.04       34.04      1.18 o 
  -1 -11   1       43.94       45.27      1.40 o 
   0 -11   1       96.33       95.42      2.25 o 
   1 -11   1       40.67       38.10      2.08 o 
   2 -11   1        0.95        1.64      0.84 o 
   3 -11   1       47.37       44.70      2.11 o 
   4 -11   1        2.94        2.38      0.95 o 
 -12 -10   1        0.44       -0.74      1.19 o 
 -11 -10   1        0.00        0.89      1.19 o 
 -10 -10   1       48.88       57.96      3.43 o 
  -9 -10   1      295.99      283.84      6.78 o 
  -8 -10   1       21.45       19.85      1.52 o 
  -7 -10   1        3.36        5.14      0.55 o 
  -6 -10   1      112.25      116.76      2.43 o 
  -5 -10   1      277.26      285.44      4.96 o 
  -4 -10   1      125.24      125.53      2.57 o 
  -3 -10   1       32.73       28.91      1.07 o 
  -2 -10   1      235.89      244.79      4.40 o 
  -1 -10   1       21.91       17.78      1.20 o 
   0 -10   1       88.69      103.39      2.26 o 
   1 -10   1       21.69       19.55      1.26 o 
   2 -10   1       21.01       24.45      1.48 o 
   3 -10   1       61.47       68.24      2.53 o 
   4 -10   1        5.53        5.66      1.05 o 
   5 -10   1        0.83        1.10      0.89 o 
   6 -10   1        0.21       -0.82      0.84 o 
 -13  -9   1        3.93        4.92      1.49 o 
 -12  -9   1        8.54        9.24      1.64 o 
 -11  -9   1       54.40       50.21      3.13 o 
 -10  -9   1        9.74        6.85      1.34 o 
  -9  -9   1        9.26       12.27      0.89 o 
  -8  -9   1      395.61      407.35      7.57 o 
  -7  -9   1      183.40      194.33      3.48 o 
  -6  -9   1       97.18      101.36      2.10 o 
  -5  -9   1      219.25      200.02      3.59 o 
  -4  -9   1        6.28        9.02      0.59 o 
  -3  -9   1       50.34       53.10      1.36 o 
  -2  -9   1      128.29      121.10      2.27 o 
  -1  -9   1       14.60       13.97      1.05 o 
   0  -9   1      456.03      451.83      6.86 o 
   1  -9   1       73.16       74.84      1.67 o 
   2  -9   1       65.56       69.55      1.62 o 
   3  -9   1      190.73      207.97      4.39 o 
   4  -9   1      108.48      116.17      2.87 o 
   5  -9   1       20.19       21.93      1.23 o 
   6  -9   1        6.56        6.37      0.91 o 
   7  -9   1        0.00       -1.27      1.27 o 
 -13  -8   1        6.84        9.09      1.64 o 
 -12  -8   1       16.16       18.71      1.02 o 
 -11  -8   1       75.77       77.78      3.87 o 
 -10  -8   1        0.65       -0.89      0.89 o 
  -9  -8   1        9.04        7.20      0.84 o 
  -8  -8   1      332.98      349.00      6.53 o 
  -7  -8   1        3.10        3.46      0.54 o 
  -6  -8   1      146.53      142.60      2.41 o 
  -5  -8   1       42.16       36.67      1.00 o 
  -4  -8   1        2.38        1.86      0.31 o 
  -3  -8   1       64.45       63.67      1.23 o 
  -2  -8   1       18.48       16.05      0.62 o 
  -1  -8   1        0.05        0.04      0.31 o 
   0  -8   1       46.30       45.21      0.98 o 
   1  -8   1       14.09       12.04      0.51 o 
   2  -8   1       37.36       32.79      0.91 o 
   3  -8   1      222.11      228.93      3.85 o 
   4  -8   1      104.09       99.69      2.29 o 
   5  -8   1       86.41       90.60      2.22 o 
   6  -8   1       68.09       68.39      2.12 o 
   7  -8   1       13.52       16.19      1.22 o 
   8  -8   1        0.35       -0.77      0.77 o 
 -12  -7   1        0.56        0.15      1.04 o 
 -11  -7   1       10.34        8.01      0.65 o 
 -10  -7   1       33.41       33.05      1.52 o 
  -9  -7   1        0.42        1.09      1.79 o 
  -8  -7   1       13.44       18.04      0.98 o 
  -7  -7   1       16.59       13.86      0.74 o 
  -6  -7   1      135.16      131.11      2.00 o 
  -5  -7   1        6.70        6.33      0.35 o 
  -4  -7   1        1.94        1.54      0.48 o 
  -3  -7   1       15.44       17.84      0.59 o 
  -2  -7   1        6.50        8.67      0.40 o 
  -1  -7   1       38.50       33.97      0.66 o 
   0  -7   1       52.77       59.12      1.04 o 
   1  -7   1        8.12       12.45      0.58 o 
   2  -7   1       18.33       17.84      0.57 o 
   3  -7   1       25.10       28.20      0.83 o 
   4  -7   1      138.79      134.32      2.76 o 
   5  -7   1       48.88       50.18      2.00 o 
   6  -7   1        8.11        8.71      0.79 o 
   7  -7   1        1.09       -0.55      0.60 o 
   8  -7   1       37.10       38.55      1.69 o 
   9  -7   1        6.13        3.73      0.91 o 
 -12  -6   1        0.14       -0.68      0.68 o 
 -11  -6   1       15.23       15.67      0.87 o 
 -10  -6   1       32.84       41.22      1.09 o 
  -9  -6   1      620.76      592.82     10.72 o 
  -8  -6   1        6.63        4.57      0.54 o 
  -7  -6   1        3.24        3.66      0.32 o 
  -6  -6   1       13.11       12.16      0.51 o 
  -5  -6   1       69.32       67.98      1.24 o 
  -4  -6   1       47.22       63.55      1.23 o 
  -3  -6   1     2507.03     2627.61     34.03 o 
  -2  -6   1      628.11      681.79      8.53 o 
  -1  -6   1       80.95       91.28      1.23 o 
   0  -6   1       33.05       32.75      0.68 o 
   1  -6   1      218.20      217.08      2.75 o 
   2  -6   1       18.59       19.45      0.58 o 
   3  -6   1       95.64      103.00      1.63 o 
   4  -6   1       52.22       56.09      1.17 o 
   5  -6   1      105.14      107.79      2.81 o 
   6  -6   1        3.93        1.89      0.68 o 
   7  -6   1        0.81       -0.59      1.27 o 
   8  -6   1       14.42       13.45      1.26 o 
   9  -6   1        5.50        9.71      3.05 o 
  10  -6   1       10.06       10.51      1.48 o 
 -13  -5   1        8.96        6.26      1.64 o 
 -12  -5   1        2.03        0.30      1.19 o 
 -11  -5   1       63.01       65.04      2.09 o 
 -10  -5   1       66.55       62.17      1.26 o 
  -9  -5   1        1.38        1.94      0.33 o 
  -8  -5   1       17.41       15.20      0.68 o 
  -7  -5   1       10.56       10.42      0.65 o 
  -6  -5   1       38.97       44.27      1.64 o 
  -5  -5   1       19.48       15.54      0.46 o 
  -4  -5   1        0.58        0.72      0.39 o 
  -3  -5   1     2409.52     2475.06     30.06 o 
  -1  -5   1       51.18       63.18      0.92 o 
   0  -5   1      221.16      188.50      2.36 o 
   1  -5   1      237.73      243.35      3.02 o 
   2  -5   1      368.11      403.17      5.26 o 
   3  -5   1       67.76       77.94      1.32 o 
   4  -5   1        0.11        0.86      0.27 o 
   5  -5   1       19.03       19.97      1.03 o 
   6  -5   1      200.62      193.72      4.34 o 
   7  -5   1       47.50       46.14      1.74 o 
   8  -5   1       38.04       38.63      1.95 o 
   9  -5   1       23.17       20.64      1.48 o 
  10  -5   1        0.00       -1.19      1.19 o 
 -13  -4   1        4.55        4.77      1.49 o 
 -12  -4   1       32.85       34.12      2.68 o 
 -11  -4   1        9.73        5.07      1.34 o 
 -10  -4   1       54.18       52.78      1.79 o 
  -9  -4   1       83.24       74.74      1.37 o 
  -8  -4   1       20.72       18.51      0.52 o 
  -7  -4   1      160.71      169.07      2.63 o 
  -6  -4   1       11.33       17.97      0.76 o 
  -5  -4   1      167.60      166.79      2.30 o 
  -4  -4   1       12.05        9.12      0.39 o 
  -3  -4   1     3305.74     3337.37     50.69 o 
  -2  -4   1     4573.75     4436.26     53.85 o 
  -1  -4   1        1.51        1.09      0.24 o 
   0  -4   1     1085.34     1037.75     11.83 o 
   1  -4   1      407.44      392.90      5.29 o 
   2  -4   1        2.42        3.92      0.24 o 
   3  -4   1      101.66      105.45      1.52 o 
   4  -4   1       73.05       65.32      1.14 o 
   5  -4   1      155.13      145.35      2.35 o 
   6  -4   1      534.68      533.09      9.25 o 
   7  -4   1       55.42       52.95      2.61 o 
   8  -4   1      273.15      284.21      7.30 o 
   9  -4   1        8.16        8.47      1.10 o 
  10  -4   1        0.50        0.13      1.42 o 
  11  -4   1       15.72       18.77      1.57 o 
 -13  -3   1        8.60        7.30      1.64 o 
 -12  -3   1        4.41        1.04      1.34 o 
 -11  -3   1        0.94       -1.19      1.19 o 
 -10  -3   1        2.08        2.10      0.95 o 
  -9  -3   1        1.53        1.12      0.30 o 
  -8  -3   1      228.91      235.84      4.26 o 
  -7  -3   1       80.04       74.20      1.74 o 
  -6  -3   1      285.82      312.65      4.52 o 
  -5  -3   1       26.81       31.59      0.74 o 
  -4  -3   1      149.53      147.99      2.04 o 
  -3  -3   1      100.94       92.16      1.16 o 
  -2  -3   1    17398.61    13239.71    361.11 o 
  -1  -3   1      652.85      667.68      7.66 o 
   0  -3   1     1610.84     1463.99     16.59 o 
   1  -3   1      147.52      153.91      2.15 o 
   2  -3   1        3.35        5.84      0.34 o 
   3  -3   1       23.30       35.60      0.65 o 
   4  -3   1      524.36      467.61      5.70 o 
   5  -3   1      183.11      160.16      2.30 o 
   6  -3   1       96.51      105.98      2.07 o 
   7  -3   1       24.75       17.49      1.05 o 
   8  -3   1        7.58        8.71      1.05 o 
   9  -3   1       18.92       16.37      1.31 o 
  10  -3   1        0.04       -0.08      0.78 o 
  11  -3   1        9.39       14.92      1.86 o 
 -13  -2   1        2.34        1.64      1.49 o 
 -12  -2   1        2.87        0.30      1.19 o 
 -11  -2   1       38.46       32.78      2.68 o 
 -10  -2   1        0.11        1.32      0.89 o 
  -9  -2   1       63.79       71.48      1.79 o 
  -8  -2   1      187.81      190.84      5.58 o 
  -7  -2   1      129.32      139.24      2.20 o 
  -6  -2   1        0.91        2.93      0.39 o 
  -5  -2   1      600.91      635.91      8.03 o 
  -4  -2   1      116.57      121.97      2.07 o 
  -3  -2   1     2367.10     2348.31     27.91 o 
  -2  -2   1    10335.82     8867.92    134.39 o 
  -1  -2   1      526.25      568.62      6.04 o 
   0  -2   1     5254.32     4774.27     48.92 o 
   1  -2   1      298.51      265.15      3.29 o 
   2  -2   1      152.29      148.28      1.89 o 
   3  -2   1     1558.02     1553.03     19.29 o 
   4  -2   1      402.24      411.01      5.02 o 
   5  -2   1      177.85      170.33      2.56 o 
   6  -2   1       58.32       60.60      1.23 o 
   7  -2   1      163.21      171.95      3.83 o 
   8  -2   1      141.39      144.37      4.00 o 
   9  -2   1        1.89        0.67      0.74 o 
  10  -2   1        0.65        1.49      1.34 o 
  11  -2   1        3.07        2.03      0.89 o 
  12  -2   1        0.34        2.98      1.05 o 
 -13  -1   1        0.63        0.74      1.34 o 
 -12  -1   1        2.60        2.68      1.34 o 
 -11  -1   1        0.02        0.00      1.19 o 
 -10  -1   1      109.72      123.86      3.56 o 
  -9  -1   1        0.03       -0.29      0.82 o 
  -8  -1   1      130.33      133.13      2.28 o 
  -7  -1   1      138.43      132.72      2.20 o 
  -6  -1   1      266.64      285.62      4.45 o 
  -5  -1   1      922.26      902.99     12.57 o 
  -4  -1   1        4.88        3.91      0.45 o 
  -3  -1   1     2258.96     2188.76     24.79 o 
  -2  -1   1      335.57      358.64      4.97 o 
  -1  -1   1      549.72      550.26      8.33 o 
   0  -1   1    11641.84     8938.52    144.32 o 
   1  -1   1      381.27      438.51      5.18 o 
   2  -1   1      161.98      129.56      1.74 o 
   3  -1   1        3.06        3.87      0.31 o 
   4  -1   1       91.83       73.01      1.29 o 
   5  -1   1       67.44      100.10      1.71 o 
   6  -1   1      912.71      958.33     13.86 o 
   7  -1   1        0.42        1.30      0.29 o 
   8  -1   1      573.21      574.21     11.23 o 
   9  -1   1       13.36       14.01      1.16 o 
  10  -1   1        0.33        0.37      0.74 o 
  11  -1   1        3.13        3.98      0.93 o 
  12  -1   1       16.37       20.66      2.83 o 
 -13   0   1        6.83        7.60      1.79 o 
 -12   0   1        2.03        3.43      1.49 o 
 -11   0   1        1.04        0.15      1.04 o 
 -10   0   1        9.59       15.75      1.27 o 
  -9   0   1       27.80       19.69      2.83 o 
  -8   0   1        1.64        2.17      0.54 o 
  -7   0   1       39.24       40.92      0.91 o 
  -6   0   1      118.33      134.23      2.51 o 
  -5   0   1      607.57      591.12      7.29 o 
  -4   0   1     1651.11     1792.16     21.66 o 
  -3   0   1     1624.25     1568.47     17.53 o 
  -2   0   1     5090.71     4626.53     67.43 o 
  -1   0   1     5312.08     4734.01     64.50 o 
   0   0   1        0.02        0.41      0.09 o 
   1   0   1     2519.85     2405.33     25.25 o 
   2   0   1      255.70      250.67      3.69 o 
   3   0   1      196.81      184.93      3.08 o 
   4   0   1      232.25      275.50      4.11 o 
   5   0   1      154.46      165.97      3.25 o 
   6   0   1       98.51      112.03      1.92 o 
   7   0   1       29.14       38.84      0.93 o 
   8   0   1       33.10       34.67      1.07 o 
   9   0   1      275.57      273.68      6.73 o 
  10   0   1        1.19        0.24      0.68 o 
  11   0   1        3.54        2.63      1.19 o 
  12   0   1        4.89        4.23      1.00 o 
  13   0   1        0.07        0.74      1.49 o 
 -12   1   1        6.83        5.96      1.64 o 
 -11   1   1       27.51       30.11      1.68 o 
 -10   1   1        2.53        1.12      0.74 o 
  -9   1   1        6.66        5.45      0.85 o 
  -8   1   1      105.14      102.04      3.95 o 
  -7   1   1      388.01      383.48      6.68 o 
  -6   1   1      514.05      572.86     10.02 o 
  -5   1   1      162.04      200.37      2.86 o 
  -4   1   1       28.56       32.99      0.72 o 
  -3   1   1      292.74      237.48      4.22 o 
  -2   1   1       27.05       21.89      0.46 o 
  -1   1   1     8339.31     7096.86    128.31 o 
   0   1   1     6264.77     5771.50     81.40 o 
   1   1   1     1483.06     1430.49     15.59 o 
   2   1   1     7535.76     6389.31    173.85 o 
   3   1   1     5628.56     5096.01     91.82 o 
   4   1   1     1437.20     1349.76     31.02 o 
   5   1   1     4259.13     4397.51     74.65 o 
   6   1   1      853.44      846.56     16.41 o 
   7   1   1       73.58       58.66      1.21 o 
   8   1   1        3.08        2.71      0.34 o 
   9   1   1       23.80       23.14      1.20 o 
  10   1   1      101.89       93.18      2.99 o 
  11   1   1       11.69       16.01      1.25 o 
  12   1   1        0.00        2.27      0.89 o 
  13   1   1        0.66        0.74      1.34 o 
 -12   2   1        1.79        4.02      1.64 o 
 -11   2   1        0.00        0.15      0.84 o 
 -10   2   1       17.49       12.33      1.16 o 
  -9   2   1       16.96       19.69      1.37 o 
  -8   2   1      739.09      757.97     16.82 o 
  -7   2   1        0.00        0.77      0.44 o 
  -6   2   1       79.51       77.35      1.53 o 
  -5   2   1      262.17      343.05      5.44 o 
  -4   2   1      272.89      235.66      3.53 o 
  -3   2   1        5.27       11.98      0.36 o 
  -2   2   1        0.52        0.66      0.15 o 
  -1   2   1     5693.20     5328.93     74.86 o 
   0   2   1     5934.98     5340.95     72.65 o 
   1   2   1       58.52       42.07      0.59 o 
   2   2   1      353.89      419.69      5.14 o 
   3   2   1       18.47       19.19      0.45 o 
   4   2   1      222.54      240.74      4.41 o 
   5   2   1      576.52      611.72      9.29 o 
   6   2   1      320.47      353.27      5.58 o 
   7   2   1       39.92       40.88      1.01 o 
   8   2   1      155.93      161.20      4.46 o 
   9   2   1       53.12       51.22      2.01 o 
  10   2   1       10.35        6.37      1.12 o 
  11   2   1       75.20       69.20      2.52 o 
  12   2   1        1.95        0.65      0.78 o 
  13   2   1        4.42        3.87      1.49 o 
 -11   3   1        2.16        4.32      1.49 o 
 -10   3   1        3.87        4.38      1.00 o 
  -9   3   1        7.59        4.04      0.89 o 
  -8   3   1       76.47       76.85      3.50 o 
  -7   3   1        4.59        4.50      1.19 o 
  -6   3   1      547.85      532.70      7.63 o 
  -5   3   1       66.31       86.75      1.53 o 
  -4   3   1       35.18       39.39      0.86 o 
  -3   3   1     1002.78      936.05     12.50 o 
  -2   3   1     1276.50     1292.04     16.43 o 
  -1   3   1       70.79       71.96      1.10 o 
   0   3   1     2612.77     2537.91     38.70 o 
   1   3   1    17202.37    14194.08    271.50 o 
   2   3   1     4013.56     3716.55     44.27 o 
   3   3   1      528.17      564.79      6.42 o 
   4   3   1      888.03      912.59     12.53 o 
   5   3   1       76.68       79.98      2.84 o 
   6   3   1      279.54      275.48      4.43 o 
   7   3   1      627.23      741.99     11.33 o 
   8   3   1      141.98      137.92      2.95 o 
   9   3   1        0.09        0.50      0.57 o 
  10   3   1       61.76       53.31      2.10 o 
  11   3   1        0.85        1.48      0.82 o 
  12   3   1       99.41       93.03      5.89 o 
  13   3   1        9.08        7.00      1.64 o 
 -11   4   1       11.12        9.83      1.94 o 
 -10   4   1        1.34        0.25      0.89 o 
  -9   4   1       47.35       46.47      2.10 o 
  -8   4   1       63.18       57.37      2.21 o 
  -7   4   1      218.40      213.13      5.47 o 
  -6   4   1        9.75        9.78      0.74 o 
  -5   4   1       51.18       45.57      1.16 o 
  -4   4   1       64.85       65.26      1.24 o 
  -3   4   1       11.15       17.80      0.50 o 
  -2   4   1      633.51      698.07      8.48 o 
  -1   4   1     2726.71     2861.20     36.09 o 
   0   4   1     2645.86     2684.47     36.32 o 
   1   4   1      656.41      624.01      9.30 o 
   2   4   1     1926.44     2001.22     26.00 o 
   3   4   1     1843.77     1847.73     24.07 o 
   4   4   1       10.22        9.10      0.32 o 
   5   4   1      104.96      100.33      2.35 o 
   6   4   1      598.51      636.07     11.41 o 
   7   4   1      399.05      383.62      8.69 o 
   8   4   1       29.23       25.65      1.00 o 
   9   4   1        9.36        8.73      0.69 o 
  10   4   1       66.47       63.31      1.56 o 
  11   4   1       12.19       10.09      0.82 o 
  12   4   1       40.57       49.90      2.21 o 
  13   4   1        3.85        3.28      1.49 o 
 -10   5   1        8.28        8.17      1.43 o 
  -9   5   1        0.14        0.07      0.66 o 
  -8   5   1        5.96        3.44      0.74 o 
  -7   5   1       47.39       47.55      1.62 o 
  -6   5   1      214.72      208.20      3.85 o 
  -5   5   1        0.15        0.38      0.40 o 
  -4   5   1       12.16       14.78      0.70 o 
  -3   5   1       48.63       38.29      0.76 o 
  -2   5   1      240.45      292.83      3.79 o 
  -1   5   1      378.52      417.90      5.23 o 
   0   5   1     1910.29     1956.12     24.76 o 
   1   5   1     3639.13     3783.45     44.92 o 
   2   5   1     2043.80     2072.07     27.01 o 
   3   5   1        5.01        5.11      0.49 o 
   4   5   1      159.70      176.16      2.34 o 
   5   5   1      122.02      100.13      1.65 o 
   6   5   1       73.17       80.55      1.72 o 
   7   5   1       23.89       29.44      0.90 o 
   8   5   1      175.94      160.76      3.33 o 
   9   5   1       54.61       58.47      1.43 o 
  10   5   1      102.79       89.44      1.95 o 
  11   5   1       10.45       10.40      0.95 o 
  12   5   1       14.26       16.69      0.91 o 
  13   5   1       49.84       52.53      2.42 o 
  -9   6   1        4.42        4.91      0.91 o 
  -8   6   1        0.26       -0.26      0.69 o 
  -7   6   1       22.39       20.89      1.27 o 
  -6   6   1       56.50       53.55      1.78 o 
  -5   6   1      153.42      132.94      2.86 o 
  -4   6   1        0.13       -0.01      0.36 o 
  -3   6   1       22.24       25.43      0.76 o 
  -2   6   1       11.64       11.83      0.79 o 
  -1   6   1      325.23      351.80      4.27 o 
   0   6   1       71.36       64.66      1.31 o 
   1   6   1      456.74      510.35      6.33 o 
   2   6   1      171.07      184.20      2.45 o 
   3   6   1      880.82      902.72     12.36 o 
   4   6   1        0.08        1.48      0.31 o 
   5   6   1       24.46       23.90      0.58 o 
   6   6   1       70.99       69.84      1.72 o 
   7   6   1        6.22        6.39      0.40 o 
   8   6   1      236.21      261.67      4.41 o 
   9   6   1        0.51       -0.07      0.62 o 
  10   6   1       35.71       28.22      0.90 o 
  11   6   1        0.50        1.94      0.45 o 
  12   6   1        7.84       14.05      0.76 o 
  13   6   1       64.36       56.16      4.17 o 
  -9   7   1        1.69        1.55      1.07 o 
  -8   7   1       15.92       16.37      1.17 o 
  -7   7   1        1.60        2.40      0.74 o 
  -6   7   1       81.65       95.31      2.55 o 
  -5   7   1      448.05      433.29      8.16 o 
  -4   7   1       27.05       21.14      0.97 o 
  -3   7   1        0.01        0.32      0.37 o 
  -2   7   1      447.42      457.95      5.55 o 
  -1   7   1      119.70      136.64      1.91 o 
   0   7   1      157.90      161.67      2.41 o 
   1   7   1      235.76      231.55      3.07 o 
   2   7   1       16.01       16.61      0.56 o 
   3   7   1        8.51        6.61      0.42 o 
   4   7   1      159.44      167.02      2.41 o 
   5   7   1        0.49        1.01      0.19 o 
   6   7   1        0.86        0.80      0.34 o 
   7   7   1       49.27       50.02      1.10 o 
   8   7   1       17.32       12.76      0.60 o 
   9   7   1      585.45      610.97      9.68 o 
  10   7   1       25.25       28.14      1.22 o 
  11   7   1       10.51       15.63      0.95 o 
  12   7   1       18.32       21.90      2.09 o 
  13   7   1        9.50        6.56      1.49 o 
  -8   8   1       11.20       11.35      1.06 o 
  -7   8   1       11.22       10.83      0.97 o 
  -6   8   1        6.00        5.80      0.88 o 
  -5   8   1       50.36       45.71      1.66 o 
  -4   8   1       37.60       35.31      1.26 o 
  -3   8   1       56.16       63.85      1.52 o 
  -2   8   1        0.00       -0.04      0.32 o 
  -1   8   1      157.29      176.78      2.56 o 
   0   8   1       50.99       59.43      1.30 o 
   1   8   1      255.61      261.60      3.71 o 
   2   8   1       83.90       90.77      2.07 o 
   3   8   1       53.48       62.43      1.31 o 
   4   8   1       32.41       36.82      0.93 o 
   5   8   1       54.16       59.34      1.29 o 
   6   8   1       15.17       10.32      0.53 o 
   7   8   1       41.67       33.41      1.23 o 
   8   8   1       29.48       27.17      1.14 o 
   9   8   1       45.56       38.63      1.74 o 
  10   8   1       10.41        9.75      1.00 o 
  11   8   1        4.36        3.44      0.63 o 
  12   8   1        0.82        2.53      1.19 o 
  13   8   1        1.89        1.04      1.19 o 
  -7   9   1        1.27       -0.71      0.71 o 
  -6   9   1       11.90       14.11      1.06 o 
  -5   9   1        5.16        3.82      0.79 o 
  -4   9   1        7.62       10.37      1.29 o 
  -3   9   1        5.78        5.54      0.90 o 
  -2   9   1       18.43       19.96      0.88 o 
  -1   9   1       85.78       78.89      1.50 o 
   0   9   1       17.74       19.33      1.22 o 
   1   9   1      507.65      512.94      8.36 o 
   2   9   1       49.16       49.19      1.33 o 
   3   9   1       15.77       13.94      0.69 o 
   4   9   1       34.67       29.92      0.99 o 
   5   9   1       18.59       19.17      0.79 o 
   6   9   1       32.62       27.58      0.81 o 
   7   9   1       78.34       81.94      2.15 o 
   8   9   1       37.06       37.72      1.40 o 
   9   9   1        0.87        1.28      0.63 o 
  10   9   1       33.26       29.19      3.13 o 
  11   9   1        3.17        0.95      0.78 o 
  12   9   1        9.96       11.32      1.79 o 
  13   9   1        3.20        1.49      1.19 o 
  -6  10   1        0.57        1.82      0.84 o 
  -5  10   1       13.28       11.33      1.26 o 
  -4  10   1       44.60       38.35      1.90 o 
  -3  10   1        0.23        0.45      0.68 o 
  -2  10   1       11.19       13.14      1.49 o 
  -1  10   1        4.28        2.18      0.72 o 
   0  10   1      160.44      158.88      2.91 o 
   1  10   1        2.14        3.28      0.52 o 
   2  10   1      193.47      199.66      3.70 o 
   3  10   1       55.00       45.36      1.33 o 
   4  10   1      105.56      104.66      2.22 o 
   5  10   1        4.12        5.41      0.54 o 
   6  10   1       23.11       27.30      1.00 o 
   7  10   1       24.22       23.53      0.87 o 
   8  10   1        3.25        3.07      0.63 o 
   9  10   1       26.72       27.25      1.29 o 
  10  10   1        0.57        0.00      0.63 o 
  11  10   1        0.02        0.82      0.84 o 
  12  10   1       37.86       44.85      3.28 o 
  -4  11   1        1.21        1.16      0.89 o 
  -3  11   1        2.77        3.13      0.95 o 
  -2  11   1        1.13        0.67      0.74 o 
  -1  11   1        8.77        8.38      0.85 o 
   0  11   1        2.46        2.33      0.52 o 
   1  11   1        7.03        6.79      0.64 o 
   2  11   1       11.61       13.80      0.92 o 
   3  11   1       17.58       16.38      1.31 o 
   4  11   1        4.20        3.52      0.63 o 
   5  11   1        4.14        2.77      0.60 o 
   6  11   1       15.05       17.04      1.21 o 
   7  11   1        0.05        0.59      0.57 o 
   8  11   1       34.02       32.72      1.43 o 
   9  11   1        0.67        0.45      0.63 o 
  10  11   1        6.42        7.33      0.86 o 
  11  11   1        6.91        3.28      1.34 o 
  12  11   1        1.16       -0.89      1.34 o 
  -3  12   1        0.75       -0.74      1.19 o 
  -2  12   1        1.58        1.08      0.78 o 
  -1  12   1        5.49        4.47      1.04 o 
   0  12   1        3.78        4.57      0.93 o 
   1  12   1        4.08        3.80      0.71 o 
   2  12   1        7.76        5.26      0.74 o 
   3  12   1        0.00        0.34      0.54 o 
   4  12   1        2.47        1.22      0.57 o 
   5  12   1       28.01       18.89      1.09 o 
   6  12   1        3.58        2.90      0.71 o 
   7  12   1       39.39       31.56      1.46 o 
   8  12   1        1.83        3.63      0.77 o 
   9  12   1        8.98        6.87      0.91 o 
  10  12   1        3.50        7.81      0.97 o 
  11  12   1       35.41       40.38      3.13 o 
  -1  13   1        0.00       -1.04      1.04 o 
   0  13   1        1.90        1.67      0.89 o 
   1  13   1        3.16        3.81      0.95 o 
   2  13   1        5.67        6.97      0.86 o 
   3  13   1        2.59        2.10      0.71 o 
   4  13   1        1.28        0.14      0.63 o 
   5  13   1        0.00       -0.60      0.60 o 
   6  13   1        0.21        0.00      0.60 o 
   7  13   1        0.00       -0.60      0.60 o 
   8  13   1        0.75        1.28      0.74 o 
   9  13   1       30.69       37.53      1.69 o 
   2  14   1       12.04       12.37      1.94 o 
   3  14   1        0.96        1.40      0.71 o 
   4  14   1        6.15        7.20      0.95 o 
   5  14   1        9.94       10.65      1.06 o 
   6  14   1       11.90       15.50      1.20 o 
   7  14   1        4.13        2.46      1.28 o 
  -6 -14   2       15.93       12.49      1.24 o 
  -5 -14   2       35.63       41.16      1.92 o 
  -4 -14   2        6.31        6.55      0.94 o 
  -3 -14   2        0.72        0.40      0.80 o 
  -9 -13   2        1.93       -0.45      1.34 o 
  -8 -13   2        0.00       -0.74      1.34 o 
  -7 -13   2        0.10       -0.63      0.63 o 
  -6 -13   2        0.03        0.60      0.65 o 
  -5 -13   2       24.46       29.83      1.47 o 
  -4 -13   2        0.10       -0.57      0.57 o 
  -3 -13   2        3.24        3.21      0.71 o 
  -2 -13   2        0.02       -0.42      0.56 o 
  -1 -13   2        0.01        0.05      0.66 o 
   0 -13   2        2.24        0.40      2.16 o 
   1 -13   2        6.87        5.66      1.64 o 
 -10 -12   2       27.59       24.73      2.53 o 
  -9 -12   2       51.48       45.00      3.28 o 
  -8 -12   2        0.62        0.15      1.34 o 
  -7 -12   2        2.56        1.47      0.68 o 
  -6 -12   2        2.34        3.79      0.68 o 
  -5 -12   2       18.14       16.88      1.03 o 
  -4 -12   2       19.46       17.51      1.49 o 
  -3 -12   2       10.74        9.81      0.83 o 
  -2 -12   2       10.34        8.16      0.86 o 
  -1 -12   2        3.36        3.01      0.66 o 
   0 -12   2        1.24        0.17      0.63 o 
   1 -12   2       16.70       17.42      1.86 o 
   2 -12   2        8.84        7.08      1.16 o 
   3 -12   2        0.34        5.07      1.64 o 
 -11 -11   2       17.34       14.30      2.09 o 
 -10 -11   2        0.56       -0.45      1.19 o 
  -9 -11   2       29.20       26.67      2.53 o 
  -8 -11   2        1.59       -0.75      0.78 o 
  -7 -11   2       17.97       11.86      0.89 o 
  -6 -11   2        9.67        6.20      0.73 o 
  -5 -11   2        7.85        9.64      0.82 o 
  -4 -11   2       12.81       13.50      0.91 o 
  -3 -11   2       62.82       62.63      1.86 o 
  -2 -11   2       31.08       35.86      1.22 o 
  -1 -11   2        0.38        0.32      0.48 o 
   0 -11   2        0.01       -0.11      0.52 o 
   1 -11   2        7.31        8.07      0.95 o 
   2 -11   2        3.80        5.70      1.12 o 
   3 -11   2       26.97       26.00      1.74 o 
   4 -11   2        2.89        2.68      1.04 o 
 -12 -10   2        3.00        0.89      1.34 o 
 -11 -10   2        9.70        9.68      1.79 o 
 -10 -10   2        2.63        1.94      1.19 o 
  -9 -10   2        5.03        1.19      1.34 o 
  -8 -10   2      115.71      126.81      3.51 o 
  -7 -10   2       33.59       34.20      1.23 o 
  -6 -10   2        7.78        9.03      0.64 o 
  -5 -10   2      477.14      495.64      8.10 o 
  -4 -10   2       95.01       93.34      2.34 o 
  -3 -10   2      191.21      196.90      3.63 o 
  -2 -10   2       59.99       65.50      1.66 o 
  -1 -10   2       24.38       24.43      1.33 o 
   0 -10   2       37.09       30.03      1.15 o 
   1 -10   2        0.79       -0.12      0.46 o 
   2 -10   2       73.68       75.44      2.69 o 
   3 -10   2       68.18       73.03      7.82 o 
   4 -10   2       66.94       67.86      2.69 o 
   5 -10   2       20.03       19.25      1.58 o 
   6 -10   2        6.71        4.62      1.64 o 
 -12  -9   2       22.79       19.82      2.09 o 
 -11  -9   2       26.52       23.24      2.23 o 
 -10  -9   2        6.42        4.17      1.19 o 
  -9  -9   2       74.99       66.75      3.43 o 
  -8  -9   2       17.29       17.16      1.01 o 
  -7  -9   2       62.82       62.96      1.90 o 
  -6  -9   2        1.45       -0.13      0.40 o 
  -5  -9   2      566.15      585.89      9.37 o 
  -4  -9   2       58.42       61.72      1.50 o 
  -3  -9   2       10.66       13.34      0.64 o 
  -2  -9   2       16.80       13.83      0.67 o 
  -1  -9   2      200.69      196.70      3.32 o 
   0  -9   2      230.91      232.60      3.88 o 
   1  -9   2      276.32      286.83      4.66 o 
   2  -9   2       29.32       32.91      1.43 o 
   3  -9   2       17.03       14.52      0.97 o 
   4  -9   2       47.39       47.51      1.69 o 
   5  -9   2        0.21       -0.26      0.92 o 
   6  -9   2        1.30        0.32      0.71 o 
   7  -9   2        0.30       -0.74      0.74 o 
 -13  -8   2        1.08        0.79      0.54 o 
 -12  -8   2        6.48        9.40      0.85 o 
 -11  -8   2       21.47       26.37      2.23 o 
 -10  -8   2        7.70        4.92      1.34 o 
  -9  -8   2       41.27       47.53      2.83 o 
  -8  -8   2      168.76      164.19      3.83 o 
  -7  -8   2       38.68       41.59      1.34 o 
  -6  -8   2       42.52       46.32      1.07 o 
  -5  -8   2      253.07      245.40      3.84 o 
  -4  -8   2      120.46      111.21      2.18 o 
  -3  -8   2      154.10      153.51      2.43 o 
  -2  -8   2        6.46        7.36      0.43 o 
  -1  -8   2        2.42        2.27      0.35 o 
   0  -8   2       84.45       85.46      1.37 o 
   1  -8   2        3.62        5.12      0.43 o 
   2  -8   2        0.01        0.14      0.37 o 
   3  -8   2        6.44        4.85      0.59 o 
   4  -8   2      147.65      151.11      3.13 o 
   5  -8   2        1.15       -0.66      0.66 o 
   6  -8   2        0.11       -0.35      0.69 o 
   7  -8   2       27.42       27.15      1.52 o 
   8  -8   2       15.87       18.90      1.36 o 
 -13  -7   2        4.26        2.09      0.60 o 
 -12  -7   2        0.57        0.58      0.52 o 
 -11  -7   2        0.63       -0.15      0.50 o 
 -10  -7   2        1.24       -0.74      0.89 o 
  -9  -7   2      456.00      445.95     14.45 o 
  -8  -7   2      620.34      613.92     13.38 o 
  -7  -7   2       30.53       25.35      0.94 o 
  -6  -7   2       14.01       16.86      0.56 o 
  -5  -7   2      980.51      990.69     13.09 o 
  -4  -7   2        8.50        5.86      0.44 o 
  -3  -7   2     1754.51     1807.67     23.55 o 
  -2  -7   2        0.04        0.27      0.21 o 
  -1  -7   2       14.30       10.83      0.36 o 
   0  -7   2        4.70        4.59      0.39 o 
   1  -7   2        4.22        5.35      0.34 o 
   2  -7   2       27.79       26.95      0.82 o 
   3  -7   2      198.77      201.99      3.38 o 
   4  -7   2       11.52       12.52      0.82 o 
   5  -7   2      134.17      137.43      4.37 o 
   6  -7   2       28.47       32.55      1.55 o 
   7  -7   2        6.31        8.73      1.16 o 
   8  -7   2        8.76       12.20      1.31 o 
   9  -7   2       14.66       21.01      1.79 o 
 -12  -6   2        2.36        1.64      0.60 o 
 -11  -6   2       16.64       22.56      0.97 o 
 -10  -6   2      112.06      114.75      3.10 o 
  -9  -6   2       73.90       76.81      1.67 o 
  -8  -6   2      220.56      224.34      5.57 o 
  -7  -6   2       47.43       48.41      1.01 o 
  -6  -6   2      406.87      411.90      5.47 o 
  -5  -6   2      356.20      369.30      4.61 o 
  -4  -6   2     4176.66     4228.46     54.66 o 
  -3  -6   2       13.87        9.88      0.67 o 
  -2  -6   2      351.88      322.19      4.00 o 
  -1  -6   2       10.87        7.61      0.28 o 
   0  -6   2       16.94       14.87      0.39 o 
   1  -6   2       52.28       49.90      0.89 o 
   2  -6   2      252.93      272.74      4.19 o 
   3  -6   2      140.64      151.10      2.45 o 
   4  -6   2       14.86       19.86      0.78 o 
   5  -6   2       95.53       93.93      2.55 o 
   6  -6   2       43.14       44.07      1.71 o 
   7  -6   2        8.50       10.82      0.99 o 
   8  -6   2       42.42       39.35      2.23 o 
   9  -6   2        1.11       -0.74      1.27 o 
 -13  -5   2        2.90        2.68      1.49 o 
 -12  -5   2        8.69       10.16      0.88 o 
 -11  -5   2        2.80        1.83      0.47 o 
 -10  -5   2       46.71       42.32      2.00 o 
  -9  -5   2      147.38      147.70      2.38 o 
  -8  -5   2       25.93       29.94      0.87 o 
  -7  -5   2      127.70      127.69      2.36 o 
  -6  -5   2       14.24       13.09      0.50 o 
  -5  -5   2       34.69       33.92      0.62 o 
  -4  -5   2     4222.02     4120.56     48.87 o 
  -3  -5   2      254.07      246.13      3.22 o 
  -2  -5   2        5.65       19.28      0.83 o 
  -1  -5   2       62.81       65.34      0.92 o 
   0  -5   2      352.21      405.36      4.49 o 
   1  -5   2      139.29      149.22      2.03 o 
   2  -5   2      588.23      586.79      7.80 o 
   3  -5   2      112.89      119.84      1.75 o 
   4  -5   2       21.17       19.91      0.67 o 
   5  -5   2       15.89       15.38      0.75 o 
   6  -5   2      173.46      166.29      3.89 o 
   7  -5   2        8.65        9.53      0.91 o 
   8  -5   2      116.46      103.73      3.37 o 
   9  -5   2        3.11        0.30      2.68 o 
  10  -5   2        0.01        0.00      0.95 o 
 -13  -4   2        5.39        1.94      1.34 o 
 -12  -4   2        2.58        2.53      1.34 o 
 -11  -4   2       44.15       45.21      1.71 o 
 -10  -4   2       94.51      105.47      2.42 o 
  -9  -4   2       12.82       15.91      0.68 o 
  -8  -4   2        9.12       10.78      0.41 o 
  -7  -4   2       39.59       37.42      0.84 o 
  -6  -4   2      113.42      140.57      2.87 o 
  -5  -4   2       52.07       45.33      0.71 o 
  -4  -4   2      405.27      387.84      4.77 o 
  -3  -4   2      295.63      285.28      3.36 o 
  -2  -4   2     2291.44     2351.55     31.52 o 
  -1  -4   2      296.59      323.71      3.65 o 
   0  -4   2      338.11      337.32      3.75 o 
   1  -4   2      973.86      983.78     11.64 o 
   2  -4   2      120.75      121.94      1.87 o 
   3  -4   2      262.10      264.23      3.39 o 
   4  -4   2       28.72       25.63      0.70 o 
   5  -4   2       17.68       13.62      0.56 o 
   6  -4   2        9.48        7.60      0.76 o 
   7  -4   2       55.29       51.75      1.81 o 
   8  -4   2        0.82        1.26      0.89 o 
   9  -4   2        1.76        2.08      1.42 o 
  10  -4   2        4.03        2.15      1.19 o 
  11  -4   2        0.03       -0.95      0.95 o 
 -13  -3   2        1.96        0.00      1.34 o 
 -12  -3   2        1.89        2.53      1.49 o 
 -11  -3   2      125.43      147.66      6.26 o 
 -10  -3   2       61.70       59.71      3.13 o 
  -9  -3   2       61.11       56.98      1.29 o 
  -8  -3   2       48.70       52.31      1.28 o 
  -7  -3   2       30.17       27.36      0.68 o 
  -6  -3   2        0.00       -0.14      0.14 o 
  -5  -3   2        7.32        3.20      0.27 o 
  -4  -3   2       32.61       45.28      0.64 o 
  -3  -3   2      410.59      439.94      5.38 o 
  -2  -3   2     4064.46     3867.73     42.58 o 
  -1  -3   2     2168.32     1973.71     22.28 o 
   0  -3   2      213.61      198.27      2.30 o 
   1  -3   2      653.15      621.05      7.42 o 
   2  -3   2      349.13      321.20      4.33 o 
   3  -3   2      180.52      163.24      2.31 o 
   4  -3   2       35.70       20.60      0.66 o 
   5  -3   2      688.64      732.72     10.04 o 
   6  -3   2       23.68       26.26      0.77 o 
   7  -3   2      313.55      300.35      9.01 o 
   8  -3   2      162.04      177.47      4.79 o 
   9  -3   2        0.84        1.96      0.89 o 
  10  -3   2        1.35        2.29      0.89 o 
  11  -3   2        0.00        0.60      0.95 o 
 -13  -2   2        0.27       -0.60      1.34 o 
 -12  -2   2       18.57       11.47      1.79 o 
 -11  -2   2        4.90        4.17      1.49 o 
 -10  -2   2      276.69      265.37      9.68 o 
  -9  -2   2       12.40       13.83      0.73 o 
  -8  -2   2      411.95      406.86      6.55 o 
  -7  -2   2       71.41       71.20      1.76 o 
  -6  -2   2      401.85      433.18      6.17 o 
  -5  -2   2      739.41      716.65     10.00 o 
  -4  -2   2       79.38       84.16      1.05 o 
  -3  -2   2     1404.08     1382.63     31.16 o 
  -2  -2   2    11147.73    10080.45    216.35 o 
  -1  -2   2     2839.09     2884.81     30.43 o 
   0  -2   2      113.32      114.07      1.95 o 
   1  -2   2     2411.59     2251.15     24.53 o 
   2  -2   2      201.92      210.64      3.21 o 
   3  -2   2        0.07       -0.06      0.13 o 
   4  -2   2      838.08      881.12     11.12 o 
   5  -2   2      136.65      152.86      2.37 o 
   6  -2   2      268.42      267.03      4.18 o 
   7  -2   2      100.94       86.15      1.86 o 
   8  -2   2       89.59       88.24      2.84 o 
   9  -2   2        1.58       -0.15      0.74 o 
  10  -2   2       41.78       39.84      1.95 o 
  11  -2   2        0.74        0.52      0.97 o 
  12  -2   2        0.49        1.10      1.00 o 
 -13  -1   2        0.07       -0.89      1.19 o 
 -12  -1   2        0.71       -0.45      1.34 o 
 -11  -1   2        0.14       -0.89      1.04 o 
 -10  -1   2       40.86       50.21      3.13 o 
  -9  -1   2       84.09       86.74      2.65 o 
  -8  -1   2      497.53      522.47     11.14 o 
  -7  -1   2       65.30       80.89      1.33 o 
  -6  -1   2       71.37       84.52      1.43 o 
  -5  -1   2      203.34      204.07      4.64 o 
  -4  -1   2     4118.31     4038.90     52.44 o 
  -3  -1   2     1899.99     1774.18     20.81 o 
  -2  -1   2     1557.26     1522.54     22.52 o 
  -1  -1   2      170.64      189.31      3.66 o 
   0  -1   2        1.35        6.07      0.23 o 
   1  -1   2     1721.89     1807.40     19.30 o 
   2  -1   2     5526.04     5123.42     59.01 o 
   3  -1   2      127.54      108.46      1.72 o 
   4  -1   2      461.45      466.37      6.38 o 
   5  -1   2        2.64        3.54      0.31 o 
   6  -1   2       39.09       32.38      0.98 o 
   7  -1   2       79.88       71.93      1.47 o 
   8  -1   2        1.23       -1.15      1.56 o 
   9  -1   2      325.42      333.58      8.09 o 
  10  -1   2       11.45       15.56      1.31 o 
  11  -1   2        0.92       -0.19      0.78 o 
  12  -1   2       10.43       11.89      1.31 o 
 -12   0   2        3.50        4.47      1.49 o 
 -11   0   2        0.09        1.19      1.19 o 
 -10   0   2       44.37       52.00      3.28 o 
  -9   0   2      146.23      156.27      6.63 o 
  -8   0   2       26.53       26.64      1.40 o 
  -7   0   2      100.15       89.40      1.51 o 
  -6   0   2      305.73      383.95      5.18 o 
  -5   0   2      492.06      512.04      6.33 o 
  -4   0   2        6.53        2.24      0.16 o 
  -3   0   2      843.36      872.29     10.32 o 
  -2   0   2     4329.37     3776.19     41.63 o 
  -1   0   2     3409.13     3248.45     32.83 o 
   0   0   2      282.42      266.62      3.32 o 
   1   0   2     4015.27     3637.35     37.70 o 
   2   0   2      333.39      354.52      4.55 o 
   3   0   2       33.43       32.47      0.79 o 
   4   0   2       24.19       18.33      0.67 o 
   5   0   2     2034.56     2344.51     30.95 o 
   6   0   2       15.61       28.44      0.76 o 
   7   0   2      174.92      163.04      2.74 o 
   8   0   2       61.28       58.95      1.47 o 
   9   0   2       31.22       20.87      1.42 o 
  10   0   2      215.75      204.72      6.56 o 
  11   0   2        0.06        1.03      0.82 o 
  12   0   2        0.25        1.05      0.89 o 
  13   0   2        1.02        0.93      1.94 o 
 -12   1   2        5.10        9.39      1.79 o 
 -11   1   2        6.79        8.05      1.64 o 
 -10   1   2        1.19        1.12      0.74 o 
  -9   1   2       58.44       59.07      2.18 o 
  -8   1   2      499.98      467.50      9.01 o 
  -7   1   2        0.68        0.37      0.35 o 
  -6   1   2      200.35      205.55      4.33 o 
  -5   1   2      730.14      761.85     13.70 o 
  -4   1   2       16.20       17.56      0.42 o 
  -3   1   2      373.39      443.84      5.83 o 
  -2   1   2       91.16       93.93      1.09 o 
  -1   1   2      215.43      223.87      3.55 o 
   0   1   2     1924.01     1860.64     21.17 o 
   1   1   2     4880.34     4658.36     54.22 o 
   2   1   2      321.50      290.90      3.86 o 
   3   1   2     1440.09     1385.36     17.66 o 
   4   1   2     3722.36     3603.58     65.35 o 
   5   1   2        1.75        1.55      0.39 o 
   6   1   2      405.18      474.77     10.58 o 
   7   1   2        8.62        7.29      0.43 o 
   8   1   2      211.19      228.38      3.70 o 
   9   1   2        3.27        3.50      0.57 o 
  10   1   2       39.10       45.17      1.99 o 
  11   1   2       30.63       33.29      2.38 o 
  12   1   2        0.69        2.47      1.64 o 
  13   1   2        9.64        7.75      1.25 o 
 -12   2   2        6.63        9.54      2.09 o 
 -11   2   2        0.26        1.49      1.19 o 
 -10   2   2        0.79       -0.13      1.42 o 
  -9   2   2       15.31       15.34      1.18 o 
  -8   2   2      236.79      226.21      5.66 o 
  -7   2   2        0.50        0.30      0.53 o 
  -6   2   2      139.08      171.95      3.17 o 
  -5   2   2        1.04        0.48      0.27 o 
  -4   2   2      971.22     1145.84     23.96 o 
  -3   2   2      532.65      549.21      7.34 o 
  -2   2   2     1368.80     1424.76     15.87 o 
  -1   2   2     2291.82     2203.85     25.71 o 
   0   2   2     1529.26     1451.64     17.96 o 
   1   2   2      124.76      117.99      1.51 o 
   2   2   2       50.48       53.51      0.84 o 
   3   2   2        0.47        0.15      0.09 o 
   4   2   2        1.65        4.73      0.32 o 
   5   2   2       41.23       49.54      0.87 o 
   6   2   2       84.54       91.21      1.56 o 
   7   2   2      466.19      497.57      7.80 o 
   8   2   2        5.93        5.02      0.60 o 
   9   2   2       79.87       76.16      3.79 o 
  10   2   2       31.80       36.24      1.33 o 
  11   2   2      174.24      180.07      5.00 o 
  12   2   2       11.94       17.87      1.42 o 
  13   2   2        0.02        0.93      0.89 o 
 -11   3   2        3.90        2.38      1.49 o 
 -10   3   2        0.67        0.33      0.78 o 
  -9   3   2       70.25       75.99      2.67 o 
  -8   3   2       29.76       29.32      1.57 o 
  -7   3   2        0.95        0.99      0.68 o 
  -6   3   2       37.98       39.01      1.31 o 
  -5   3   2        9.56       11.43      0.52 o 
  -4   3   2       45.67       57.96      1.25 o 
  -3   3   2     2154.71     2209.12     28.84 o 
  -2   3   2       59.26       58.53      1.01 o 
  -1   3   2     1800.60     1838.60     23.26 o 
   0   3   2      102.83      102.27      1.58 o 
   1   3   2      399.71      434.95      6.30 o 
   2   3   2      379.05      389.56      5.14 o 
   3   3   2       84.38       76.37      0.99 o 
   4   3   2     1221.65     1225.38     14.19 o 
   5   3   2      200.54      206.92      3.14 o 
   6   3   2        0.27        0.06      0.13 o 
   7   3   2      322.75      364.14      5.27 o 
   8   3   2        1.93        3.01      0.40 o 
   9   3   2       20.07       19.03      0.81 o 
  10   3   2       48.68       45.94      1.95 o 
  11   3   2      111.18      110.50      4.02 o 
  12   3   2        0.78        2.85      0.97 o 
  13   3   2        0.46        0.22      0.66 o 
 -11   4   2        1.80        1.64      1.49 o 
 -10   4   2       16.63       18.33      1.44 o 
  -9   4   2       18.92       22.25      3.03 o 
  -8   4   2       51.77       45.33      1.60 o 
  -7   4   2      300.87      264.97      5.24 o 
  -6   4   2       19.58       19.34      0.91 o 
  -5   4   2       58.77       62.08      1.24 o 
  -4   4   2       43.75       37.96      0.88 o 
  -3   4   2        0.37        0.08      0.19 o 
  -2   4   2      582.02      645.49      7.89 o 
  -1   4   2      307.70      340.14      5.05 o 
   0   4   2      120.48      109.42      1.74 o 
   1   4   2     3196.53     3292.35     41.57 o 
   2   4   2      437.56      507.57      6.60 o 
   3   4   2     1600.66     1558.05     18.67 o 
   4   4   2      377.29      414.04      5.85 o 
   5   4   2       35.99       35.86      0.67 o 
   6   4   2       81.28      104.73      1.99 o 
   7   4   2       12.09       15.02      0.50 o 
   8   4   2       46.40       43.20      1.02 o 
   9   4   2       11.77       13.75      0.64 o 
  10   4   2        7.16        4.12      0.57 o 
  11   4   2       23.74       21.42      1.20 o 
  12   4   2       87.95       85.05      2.49 o 
  13   4   2       12.98       13.17      1.14 o 
 -10   5   2        1.22        3.21      0.89 o 
  -9   5   2       29.96       28.20      1.40 o 
  -8   5   2        2.17        2.85      0.71 o 
  -7   5   2      111.65       96.18      2.46 o 
  -6   5   2        7.77        8.98      0.74 o 
  -5   5   2        0.20        0.04      0.37 o 
  -4   5   2        6.17        5.07      0.39 o 
  -3   5   2       19.29       17.06      0.49 o 
  -2   5   2     1120.33     1241.08     15.89 o 
  -1   5   2      135.75      131.25      1.96 o 
   0   5   2     1523.65     1469.00     25.71 o 
   1   5   2     2581.40     2620.59     36.68 o 
   2   5   2     1042.13     1170.41     14.10 o 
   3   5   2       25.36       19.36      0.63 o 
   4   5   2      484.50      561.32      6.90 o 
   5   5   2      422.97      415.79      6.50 o 
   6   5   2      490.58      506.04      7.84 o 
   7   5   2        8.74       13.72      0.65 o 
   8   5   2       20.78       16.24      0.55 o 
   9   5   2      141.31      128.55      2.51 o 
  10   5   2       86.54       95.68      2.10 o 
  11   5   2        5.01        3.99      0.54 o 
  12   5   2       18.51       25.74      1.56 o 
  13   5   2       23.64       28.48      1.49 o 
  -9   6   2        2.92        4.80      0.86 o 
  -8   6   2        3.75        3.17      1.49 o 
  -7   6   2        5.13        2.34      1.18 o 
  -6   6   2      116.60       96.54      2.46 o 
  -5   6   2       28.79       31.71      1.09 o 
  -4   6   2       18.27       14.96      0.70 o 
  -3   6   2        3.71        4.75      0.34 o 
  -2   6   2      141.79      140.25      2.12 o 
  -1   6   2      490.08      531.14      7.03 o 
   0   6   2      555.31      586.33      8.12 o 
   1   6   2     1554.33     1613.65     21.26 o 
   2   6   2     1139.91     1228.01     16.17 o 
   3   6   2      363.70      389.26      5.91 o 
   4   6   2      226.97      216.82      3.33 o 
   5   6   2      100.35       96.60      1.64 o 
   6   6   2      433.33      436.16      7.91 o 
   7   6   2      312.58      325.75      6.08 o 
   8   6   2      179.88      170.51      3.43 o 
   9   6   2      110.07      100.35      1.94 o 
  10   6   2      262.52      230.48      4.12 o 
  11   6   2        2.08        1.24      0.44 o 
  12   6   2       19.43       26.31      1.00 o 
  13   6   2        2.74        1.27      0.95 o 
  -9   7   2       39.29       50.37      1.97 o 
  -8   7   2        8.25        9.53      0.97 o 
  -7   7   2        9.10       10.79      0.91 o 
  -6   7   2        1.22       -0.20      0.60 o 
  -5   7   2       85.95       89.39      2.32 o 
  -4   7   2       42.43       38.16      1.73 o 
  -3   7   2        3.89        4.39      0.46 o 
  -2   7   2       58.72       60.34      1.16 o 
  -1   7   2       14.94       15.86      0.55 o 
   0   7   2      510.20      565.26      7.05 o 
   1   7   2      320.59      303.32      4.19 o 
   2   7   2      308.87      329.21      4.51 o 
   3   7   2        4.81        4.08      0.32 o 
   5   7   2       47.30       39.56      1.33 o 
   6   7   2       34.91       34.28      1.44 o 
   7   7   2      135.92      144.60      3.07 o 
   8   7   2        0.16        0.29      0.39 o 
   9   7   2       90.88       98.91      1.95 o 
  10   7   2        0.06        0.04      0.22 o 
  11   7   2        2.14        4.19      0.52 o 
  12   7   2        1.03       -0.21      0.55 o 
  13   7   2       15.47       12.07      1.64 o 
  -8   8   2        1.38        0.76      0.76 o 
  -7   8   2        0.93        1.04      0.69 o 
  -6   8   2       23.68       26.30      1.32 o 
  -5   8   2       38.27       37.52      1.90 o 
  -4   8   2        8.79        9.36      0.77 o 
  -3   8   2       31.72       32.80      1.07 o 
  -2   8   2      150.37      149.24      2.70 o 
  -1   8   2      242.22      248.71      3.40 o 
   0   8   2      116.78      123.85      2.14 o 
   1   8   2        0.39        0.91      0.32 o 
   2   8   2      399.69      412.50      6.01 o 
   3   8   2      510.39      534.56      7.11 o 
   4   8   2       31.44       28.56      0.75 o 
   5   8   2       51.18       46.76      1.43 o 
   6   8   2       49.02       47.93      1.06 o 
   7   8   2      221.86      202.99      4.16 o 
   8   8   2       26.97       28.09      1.17 o 
   9   8   2       14.55       12.05      1.05 o 
  10   8   2       71.65       80.10      4.99 o 
  11   8   2        6.60        8.36      0.61 o 
  12   8   2       21.33       26.79      1.38 o 
  13   8   2       41.35       45.15      2.98 o 
  -7   9   2       19.68       24.82      1.40 o 
  -6   9   2        6.56        8.29      0.91 o 
  -5   9   2        0.40        0.65      0.63 o 
  -4   9   2       50.57       51.46      1.72 o 
  -3   9   2      111.71      107.39      2.39 o 
  -2   9   2        5.64        5.06      0.52 o 
  -1   9   2       20.76       19.45      0.73 o 
   0   9   2        7.05        8.78      0.54 o 
   1   9   2      227.48      234.66      4.16 o 
   2   9   2      243.40      235.69      4.17 o 
   3   9   2        2.56        1.85      0.40 o 
   4   9   2       19.57       20.44      1.29 o 
   5   9   2       48.99       45.28      1.25 o 
   6   9   2       36.62       38.08      0.99 o 
   7   9   2        0.01        0.50      0.89 o 
   8   9   2        7.52        8.17      1.05 o 
   9   9   2       24.62       20.69      1.80 o 
  10   9   2        2.30        1.94      0.78 o 
  11   9   2       32.83       26.91      1.69 o 
  12   9   2       16.70       19.18      1.20 o 
  13   9   2        2.40        1.79      1.49 o 
  -6  10   2        0.25        0.37      0.84 o 
  -5  10   2        8.75        8.45      0.87 o 
  -4  10   2        0.11        0.10      0.60 o 
  -3  10   2       13.62       11.29      1.05 o 
  -2  10   2        0.83        0.52      1.04 o 
  -1  10   2       20.32       22.58      1.06 o 
   0  10   2        0.33        0.04      0.45 o 
   1  10   2       95.82       88.17      2.05 o 
   2  10   2       34.56       27.80      1.07 o 
   3  10   2       35.44       30.71      1.07 o 
   4  10   2       43.11       35.08      1.13 o 
   5  10   2       52.11       50.86      1.41 o 
   6  10   2       41.89       41.51      1.23 o 
   7  10   2        7.37        8.02      0.59 o 
   8  10   2       17.22       12.62      0.91 o 
   9  10   2       21.40       24.38      1.56 o 
  10  10   2        0.13        1.94      0.84 o 
  11  10   2       11.80        8.68      1.16 o 
  12  10   2       17.08       18.33      1.64 o 
  -4  11   2        0.74        0.67      0.84 o 
  -3  11   2        5.05        4.92      0.95 o 
  -2  11   2        1.36        0.40      0.68 o 
  -1  11   2        1.71        0.15      0.50 o 
   0  11   2       12.04       10.53      0.74 o 
   1  11   2       36.40       33.41      1.22 o 
   2  11   2        0.01        0.51      0.46 o 
   3  11   2        0.02       -0.07      0.45 o 
   4  11   2       24.62       21.71      1.12 o 
   5  11   2        7.05        4.09      0.69 o 
   6  11   2        0.28       -0.40      0.87 o 
   7  11   2       13.65       13.52      0.97 o 
   8  11   2        3.71        1.78      0.65 o 
   9  11   2       12.72       11.72      1.00 o 
  10  11   2       17.11       19.70      1.20 o 
  11  11   2       19.08       21.55      1.63 o 
  -3  12   2        0.01        1.79      1.19 o 
  -2  12   2        4.90        3.50      0.95 o 
  -1  12   2        0.41        0.37      0.74 o 
   0  12   2       11.54        9.16      1.34 o 
   1  12   2        0.01       -0.57      0.57 o 
   2  12   2       14.21       13.62      1.03 o 
   3  12   2       30.19       29.02      1.38 o 
   4  12   2       16.13       14.59      0.97 o 
   5  12   2        5.16        3.38      1.11 o 
   6  12   2        5.47        4.18      0.77 o 
   7  12   2        0.33        0.06      0.66 o 
   8  12   2       57.36       62.03      2.06 o 
   9  12   2        0.55        0.07      0.66 o 
  10  12   2        1.33        0.88      0.81 o 
  11  12   2        5.08        5.61      1.16 o 
  -1  13   2       11.32       10.13      1.79 o 
   0  13   2        7.52        8.12      1.16 o 
   1  13   2       12.71       10.34      1.21 o 
   2  13   2        5.93        3.29      0.76 o 
   3  13   2        1.95        0.59      0.74 o 
   4  13   2        4.65        4.26      0.83 o 
   5  13   2       17.73       13.48      1.07 o 
   6  13   2        9.23        7.90      0.89 o 
   7  13   2        0.00        0.25      0.69 o 
   8  13   2        3.49        4.12      0.86 o 
   9  13   2       15.55       14.75      1.20 o 
   3  14   2        0.18       -0.55      0.69 o 
   4  14   2        1.74        0.35      0.77 o 
   5  14   2        0.68        1.74      0.77 o 
   6  14   2        4.35        4.38      0.86 o 
   7  14   2        0.52        0.59      0.74 o 
  -8 -13   3       12.93        7.30      1.79 o 
  -7 -13   3        3.22        1.79      1.49 o 
  -6 -13   3        0.30        0.31      0.65 o 
  -5 -13   3        1.00        1.64      0.68 o 
  -4 -13   3        8.19        9.53      1.05 o 
  -3 -13   3        0.70        0.53      0.63 o 
  -2 -13   3       14.18       16.35      1.11 o 
  -1 -13   3        0.53        1.89      0.73 o 
   0 -13   3        2.83        4.30      1.49 o 
 -10 -12   3        6.71        4.47      1.64 o 
  -9 -12   3        5.19        3.13      1.49 o 
  -8 -12   3       45.26       47.83      3.28 o 
  -7 -12   3        0.00       -0.74      1.34 o 
  -6 -12   3       79.32       72.44      2.15 o 
  -5 -12   3       11.67        9.94      0.85 o 
  -4 -12   3        0.86        0.83      0.69 o 
  -3 -12   3        2.43        2.20      0.65 o 
  -2 -12   3        0.91        0.96      0.63 o 
  -1 -12   3        6.03        8.94      0.89 o 
   0 -12   3        7.08        5.54      1.48 o 
   1 -12   3       55.49       63.71      5.36 o 
   2 -12   3       20.18       21.81      1.63 o 
 -11 -11   3       16.10       20.56      2.38 o 
 -10 -11   3       28.16       33.38      2.83 o 
  -9 -11   3        0.52       -0.30      1.34 o 
  -8 -11   3      139.94      149.59      6.26 o 
  -7 -11   3      112.65      100.13      4.77 o 
  -6 -11   3       25.77       24.16      1.17 o 
  -5 -11   3       36.98       33.87      1.45 o 
  -4 -11   3        9.41        6.00      0.66 o 
  -3 -11   3       33.24       32.18      1.28 o 
  -2 -11   3        4.76        3.99      0.57 o 
  -1 -11   3       16.61       14.63      0.89 o 
   0 -11   3      148.09      162.21      3.32 o 
   1 -11   3        9.50       10.02      2.03 o 
   2 -11   3       23.55       25.53      1.69 o 
   3 -11   3       29.08       31.44      1.90 o 
   4 -11   3       18.49       17.51      1.58 o 
 -12 -10   3       39.82       39.93      2.98 o 
 -11 -10   3       16.47       12.52      1.79 o 
 -10 -10   3        0.06       -1.04      1.04 o 
  -9 -10   3       20.02       20.56      2.23 o 
  -8 -10   3       37.49       32.48      2.53 o 
  -7 -10   3       55.28       43.26      2.23 o 
  -6 -10   3        2.54        3.30      0.64 o 
  -5 -10   3        1.98        0.91      0.44 o 
  -4 -10   3       60.23       53.67      1.44 o 
  -3 -10   3       20.07       19.76      0.91 o 
  -2 -10   3        3.41        3.08      0.51 o 
  -1 -10   3        0.28        0.07      0.45 o 
   0 -10   3       17.31       18.44      1.43 o 
   1 -10   3       19.63       20.10      1.29 o 
   2 -10   3       37.45       43.85      2.22 o 
   3 -10   3       31.04       29.70      1.74 o 
   4 -10   3       19.39       21.45      1.63 o 
   5 -10   3        2.39        2.76      1.56 o 
 -12  -9   3        0.63        1.76      0.74 o 
 -11  -9   3        1.79        0.15      1.19 o 
 -10  -9   3        0.00       -1.04      1.04 o 
  -9  -9   3       39.16       38.14      2.68 o 
  -8  -9   3      205.90      194.15      7.30 o 
  -7  -9   3       87.77       79.40      1.78 o 
  -6  -9   3        5.79        5.94      0.68 o 
  -5  -9   3        0.45        8.72      4.84 o 
  -4  -9   3       71.50       68.54      1.51 o 
  -3  -9   3      184.33      195.56      3.28 o 
  -2  -9   3      233.14      232.62      3.82 o 
  -1  -9   3       34.68       32.58      1.05 o 
   0  -9   3       21.20       20.78      0.90 o 
   1  -9   3       17.93       17.69      0.90 o 
   2  -9   3      152.37      144.47      2.97 o 
   3  -9   3       98.30       99.59      3.21 o 
   4  -9   3       29.13       26.43      1.69 o 
   5  -9   3       16.94       13.69      0.93 o 
   6  -9   3        2.62        3.08      0.85 o 
   7  -9   3        3.67        3.87      1.40 o 
 -12  -8   3        1.46        2.02      0.72 o 
 -11  -8   3        0.75        1.19      1.19 o 
 -10  -8   3       23.73       24.58      2.23 o 
  -9  -8   3      103.93      107.43      4.77 o 
  -8  -8   3       43.30       39.04      2.53 o 
  -7  -8   3       74.06       70.58      1.38 o 
  -6  -8   3      421.81      410.83      6.69 o 
  -5  -8   3      434.63      424.42      6.86 o 
  -4  -8   3      484.37      447.64      6.71 o 
  -3  -8   3      142.82      148.54      2.38 o 
  -2  -8   3        3.23        1.81      0.33 o 
  -1  -8   3        9.08       11.14      0.55 o 
   0  -8   3       22.59       21.89      0.75 o 
   1  -8   3      149.92      139.79      2.09 o 
   2  -8   3       41.61       41.78      0.97 o 
   3  -8   3      118.70      120.00      3.83 o 
   4  -8   3        4.49        1.84      0.99 o 
   5  -8   3        3.58        3.01      0.80 o 
   6  -8   3        3.04        1.80      0.76 o 
   7  -8   3        0.14       -0.04      0.74 o 
   8  -8   3        0.05        0.16      0.76 o 
 -13  -7   3       20.73       27.27      1.64 o 
 -12  -7   3        6.87        4.27      0.74 o 
 -11  -7   3        7.81        6.30      1.27 o 
 -10  -7   3       13.82        9.39      1.49 o 
  -9  -7   3       56.58       53.04      2.98 o 
  -8  -7   3        0.00       -0.89      0.89 o 
  -7  -7   3       71.11       68.35      1.85 o 
  -6  -7   3      146.73      137.71      2.27 o 
  -5  -7   3      169.32      170.95      2.58 o 
  -4  -7   3      391.11      447.61      5.79 o 
  -3  -7   3      193.01      215.39      2.99 o 
  -2  -7   3        7.11        4.43      0.35 o 
  -1  -7   3       73.43       83.22      1.28 o 
   0  -7   3        7.87        8.32      0.33 o 
   1  -7   3       27.82       29.88      0.64 o 
   2  -7   3        4.09        5.30      0.38 o 
   3  -7   3       60.66       63.80      1.72 o 
   4  -7   3      127.90      124.84      2.64 o 
   5  -7   3        9.05       11.48      0.96 o 
   6  -7   3        6.23        5.57      1.00 o 
   7  -7   3        0.07       -0.33      0.82 o 
   8  -7   3        1.49        3.45      1.10 o 
   9  -7   3        0.21       -1.00      1.00 o 
 -13  -6   3        2.95        4.02      0.89 o 
 -12  -6   3       15.54       16.54      1.34 o 
 -11  -6   3       33.11       33.72      2.46 o 
 -10  -6   3       12.44       11.18      0.93 o 
  -9  -6   3      212.50      214.91     10.06 o 
  -8  -6   3        3.56        3.37      0.68 o 
  -7  -6   3        3.12        3.06      0.41 o 
  -6  -6   3        7.23        8.26      0.33 o 
  -5  -6   3        7.64       10.02      0.37 o 
  -4  -6   3     1704.36     1822.78     21.79 o 
  -3  -6   3       40.74       39.86      0.84 o 
  -2  -6   3       50.84       55.12      0.85 o 
  -1  -6   3      101.71      100.04      1.36 o 
   0  -6   3       35.55       42.59      0.72 o 
   1  -6   3       33.30       32.19      0.63 o 
   2  -6   3        7.07        5.03      0.42 o 
   3  -6   3      241.96      251.90      4.69 o 
   4  -6   3       70.45       66.45      1.65 o 
   5  -6   3       77.86       72.65      2.20 o 
   6  -6   3        0.27       -0.54      0.65 o 
   7  -6   3        5.54        6.86      1.10 o 
   8  -6   3        5.01        2.59      1.79 o 
   9  -6   3        8.56        9.80      2.68 o 
 -13  -5   3        3.79        3.43      1.49 o 
 -12  -5   3       21.87       24.01      5.07 o 
 -11  -5   3       14.18       15.10      1.19 o 
 -10  -5   3      182.77      182.34      3.83 o 
  -9  -5   3       63.08       64.54      1.74 o 
  -8  -5   3       28.93       30.16      0.93 o 
  -7  -5   3      194.15      195.06      3.40 o 
  -6  -5   3      239.64      238.56      4.14 o 
  -5  -5   3        8.98        9.72      0.35 o 
  -4  -5   3        9.19       11.21      0.52 o 
  -3  -5   3      849.91      831.83      9.54 o 
  -2  -5   3     1104.95     1181.40     13.52 o 
  -1  -5   3        0.87        4.04      0.28 o 
   0  -5   3      240.29      250.83      3.10 o 
   1  -5   3       22.68       35.54      0.66 o 
   2  -5   3     1443.34     1547.46     17.09 o 
   3  -5   3       36.11       43.31      1.25 o 
   4  -5   3      293.08      295.09      4.68 o 
   5  -5   3       32.77       30.77      1.05 o 
   6  -5   3        2.10        2.83      0.68 o 
   7  -5   3       86.21       93.74      2.69 o 
   8  -5   3       56.53       52.03      2.32 o 
   9  -5   3        0.08       -0.53      1.49 o 
  10  -5   3        4.25        2.31      1.05 o 
 -13  -4   3        6.92        5.66      1.64 o 
 -12  -4   3       23.64       27.48      1.43 o 
 -11  -4   3      100.89      115.28      3.33 o 
 -10  -4   3       62.70       63.05      1.72 o 
  -9  -4   3       43.47       42.27      1.31 o 
  -8  -4   3       86.56       79.30      1.60 o 
  -7  -4   3      201.06      203.71      3.08 o 
  -6  -4   3       46.20       50.41      1.08 o 
  -5  -4   3      218.07      222.03      2.84 o 
  -4  -4   3      580.67      639.36      7.74 o 
  -3  -4   3       18.31       15.11      0.39 o 
  -2  -4   3       28.80       22.20      0.44 o 
  -1  -4   3      533.27      527.17      6.12 o 
   0  -4   3       18.79       18.21      0.46 o 
   1  -4   3     1310.66     1306.33     17.02 o 
   2  -4   3       69.94       85.94      1.21 o 
   3  -4   3      131.76      121.54      2.07 o 
   4  -4   3       40.79       37.91      0.98 o 
   5  -4   3       49.33       58.93      1.32 o 
   6  -4   3      173.00      170.00      5.01 o 
   7  -4   3      350.97      361.62      7.48 o 
   8  -4   3      120.05      108.36      3.42 o 
   9  -4   3        0.51        0.00      0.84 o 
  10  -4   3       17.97       18.33      1.52 o 
  11  -4   3        1.33        1.49      1.05 o 
 -13  -3   3        2.24        3.72      1.64 o 
 -12  -3   3       44.75       47.98      3.28 o 
 -11  -3   3        2.51        2.38      0.74 o 
 -10  -3   3      254.37      245.72      6.15 o 
  -9  -3   3       25.44       23.27      0.97 o 
  -8  -3   3       73.55       79.40      1.59 o 
  -7  -3   3      193.20      189.42      2.92 o 
  -6  -3   3        2.86        5.56      0.47 o 
  -5  -3   3      192.19      180.68      2.14 o 
  -4  -3   3       44.86       50.59      0.82 o 
  -3  -3   3     1689.76     1839.47     19.41 o 
  -2  -3   3      114.00      110.52      1.65 o 
  -1  -3   3        5.77        6.63      0.27 o 
   0  -3   3      166.96      160.58      2.08 o 
   1  -3   3       76.44       75.03      1.18 o 
   2  -3   3        2.38        2.65      0.22 o 
   3  -3   3      277.93      266.99      3.19 o 
   4  -3   3     1539.51     1592.26     21.22 o 
   5  -3   3       86.21       84.30      1.54 o 
   6  -3   3      220.53      224.31      4.03 o 
   7  -3   3       18.93       22.05      1.52 o 
   8  -3   3       36.07       34.94      1.78 o 
   9  -3   3       70.73       72.69      3.50 o 
  10  -3   3        2.94        1.98      0.89 o 
  11  -3   3        0.85        1.32      1.00 o 
 -13  -2   3        1.48        0.89      1.49 o 
 -12  -2   3        0.62       -1.19      1.19 o 
 -11  -2   3       30.64       36.36      2.83 o 
 -10  -2   3      126.64      108.64      3.18 o 
  -9  -2   3       10.71        7.98      0.82 o 
  -8  -2   3        5.76        5.05      0.42 o 
  -7  -2   3      880.11      934.15     13.07 o 
  -6  -2   3     1417.41     1521.48     24.62 o 
  -5  -2   3        0.44        0.90      0.21 o 
  -4  -2   3        6.84        4.87      0.21 o 
  -3  -2   3        0.45        1.15      0.26 o 
  -2  -2   3      506.80      535.86      9.47 o 
  -1  -2   3     1692.16     1689.37     20.72 o 
   0  -2   3     1312.44     1288.70     17.55 o 
   1  -2   3        0.04        0.80      0.21 o 
   2  -2   3      937.16      924.32     10.76 o 
   3  -2   3     1419.31     1552.98     17.08 o 
   4  -2   3     1145.43     1301.81     18.04 o 
   5  -2   3       86.21       73.83      1.36 o 
   6  -2   3       46.75       44.21      1.10 o 
   7  -2   3        8.31        5.27      0.59 o 
   8  -2   3       27.92       23.78      1.48 o 
   9  -2   3       10.68       16.36      1.26 o 
  10  -2   3       15.13       24.64      1.74 o 
  11  -2   3       17.23       16.93      1.46 o 
  12  -2   3        0.23        0.45      1.34 o 
 -13  -1   3        0.54        1.64      1.49 o 
 -12  -1   3        1.92        1.19      1.34 o 
 -11  -1   3       35.69       25.63      2.38 o 
 -10  -1   3       72.26       73.61      4.02 o 
  -9  -1   3      117.41      114.45      3.29 o 
  -8  -1   3       91.65       96.18      2.21 o 
  -7  -1   3      131.38      141.72      1.97 o 
  -6  -1   3       33.59       32.82      0.69 o 
  -5  -1   3       11.44        4.86      0.22 o 
  -4  -1   3       40.54       33.62      0.68 o 
  -3  -1   3     2477.35     2398.58     31.88 o 
  -2  -1   3      839.54      737.15     14.00 o 
  -1  -1   3       11.60       12.32      0.49 o 
   0  -1   3    11238.65     9806.35    147.41 o 
   1  -1   3      325.97      288.76      3.74 o 
   2  -1   3     3528.77     3466.22     39.72 o 
   3  -1   3      344.39      322.93      3.91 o 
   4  -1   3        3.71       10.20      0.57 o 
   5  -1   3      333.38      365.32      6.35 o 
   6  -1   3        3.50        4.92      0.38 o 
   7  -1   3       64.67       61.50      1.64 o 
   8  -1   3      563.07      565.97     10.36 o 
   9  -1   3       49.34       37.78      2.98 o 
  10  -1   3       69.03       64.45      2.52 o 
  11  -1   3       25.21       32.41      2.68 o 
  12  -1   3        0.02        0.35      0.89 o 
 -12   0   3        8.76       10.73      1.94 o 
 -11   0   3        2.97        5.66      1.64 o 
 -10   0   3      121.60      115.18      5.36 o 
  -9   0   3       92.13       83.74      4.17 o 
  -8   0   3      204.76      192.16      3.81 o 
  -7   0   3        0.06        0.18      0.20 o 
  -6   0   3      120.74      129.46      1.93 o 
  -5   0   3       20.95       20.93      0.51 o 
  -4   0   3      181.11      157.10      2.45 o 
  -3   0   3      476.34      483.24      5.33 o 
  -2   0   3      370.19      320.39      3.92 o 
  -1   0   3      971.96      929.46      9.75 o 
   0   0   3     3533.05     3257.50     41.85 o 
   1   0   3     6679.44     5999.57    107.28 o 
   2   0   3      675.23      646.93      7.91 o 
   3   0   3     1194.50     1225.54     13.82 o 
   4   0   3       26.59       30.72      0.81 o 
   5   0   3       55.55       55.14      1.12 o 
   6   0   3      463.48      485.68      9.45 o 
   7   0   3       95.67      111.48      2.04 o 
   8   0   3       15.85       15.87      0.93 o 
   9   0   3      408.03      378.50      9.05 o 
  10   0   3       13.37       10.57      1.27 o 
  11   0   3        0.41        0.37      0.78 o 
  12   0   3       53.10       54.88      3.05 o 
  13   0   3        7.81       13.71      1.20 o 
 -12   1   3        2.75        3.43      1.49 o 
 -11   1   3        1.23        2.98      1.34 o 
 -10   1   3        1.34        1.49      1.34 o 
  -9   1   3      237.23      212.54      5.39 o 
  -8   1   3       24.05       16.78      1.21 o 
  -7   1   3       12.41       12.11      0.71 o 
  -6   1   3      428.54      443.88      5.94 o 
  -5   1   3        3.54        0.91      0.21 o 
  -4   1   3      691.36      708.07      8.43 o 
  -3   1   3        4.10        8.79      0.33 o 
  -2   1   3      906.48      853.03      9.32 o 
  -1   1   3      356.68      357.87      3.98 o 
   0   1   3     2273.76     2139.69     26.41 o 
   1   1   3      689.82      606.14      7.22 o 
   2   1   3      493.37      555.87      7.26 o 
   3   1   3       99.13      105.02      1.43 o 
   4   1   3     1367.00     1383.80     16.36 o 
   5   1   3      109.95      144.18      2.83 o 
   6   1   3        5.44        6.33      0.47 o 
   7   1   3        0.02        0.71      0.31 o 
   8   1   3       10.73       11.12      0.70 o 
   9   1   3        1.31       -0.57      0.57 o 
  10   1   3      154.72      155.82      4.47 o 
  11   1   3       44.37       39.90      2.00 o 
  12   1   3        8.86       10.75      1.03 o 
  13   1   3        6.32       10.23      1.09 o 
 -12   2   3        0.60        3.13      1.64 o 
 -11   2   3        1.95        1.34      1.34 o 
 -10   2   3        1.51        0.60      1.19 o 
  -9   2   3      105.83       96.10      3.03 o 
  -8   2   3       77.87       75.26      3.20 o 
  -7   2   3      184.30      173.51      4.45 o 
  -6   2   3       95.12       81.90      1.56 o 
  -5   2   3      100.31      133.81      2.22 o 
  -4   2   3        3.30       12.25      0.84 o 
  -3   2   3     3036.58     3200.35     35.52 o 
  -2   2   3       90.39       87.44      1.20 o 
  -1   2   3     1367.43     1335.19     15.64 o 
   0   2   3      857.93      926.27     11.53 o 
   1   2   3      278.96      306.25      3.73 o 
   2   2   3      180.15      177.19      2.24 o 
   3   2   3        2.82        1.01      0.13 o 
   4   2   3      590.34      639.77      8.22 o 
   5   2   3      615.25      664.25      8.54 o 
   6   2   3       83.81       83.87      1.52 o 
   7   2   3      120.91      115.02      1.99 o 
   8   2   3       34.89       41.18      2.22 o 
   9   2   3        9.95       10.34      0.68 o 
  10   2   3        3.28        1.25      0.49 o 
  11   2   3        5.20        2.09      0.77 o 
  12   2   3        3.86        3.46      0.74 o 
  13   2   3        0.07        0.70      0.73 o 
 -11   3   3        0.83       -0.45      1.34 o 
 -10   3   3        1.94        1.94      1.34 o 
  -9   3   3        1.96        0.14      0.57 o 
  -8   3   3        4.40        4.48      0.66 o 
  -7   3   3      382.30      384.03      7.14 o 
  -6   3   3       82.16       86.10      2.05 o 
  -5   3   3      103.28      110.82      2.08 o 
  -4   3   3      162.55      191.94      2.83 o 
  -3   3   3       70.84      104.90      1.50 o 
  -2   3   3      379.91      389.60      5.13 o 
  -1   3   3      643.49      664.02      7.93 o 
   0   3   3      136.04      133.13      1.85 o 
   1   3   3      409.84      373.34      4.53 o 
   2   3   3      157.09      201.46      2.76 o 
   3   3   3       76.73       71.53      1.17 o 
   4   3   3      383.69      426.64      6.65 o 
   5   3   3       79.95      101.77      1.54 o 
   6   3   3      346.39      359.79      5.17 o 
   7   3   3       23.42       21.71      0.70 o 
   8   3   3        1.04       -0.05      0.29 o 
   9   3   3       21.55       20.86      1.49 o 
  10   3   3        0.00       -0.45      0.45 o 
  11   3   3        5.48        2.10      0.57 o 
  12   3   3       33.58       31.19      1.73 o 
  13   3   3        2.40        3.75      0.80 o 
 -10   4   3       12.17       16.69      2.09 o 
  -9   4   3       13.18       16.94      1.05 o 
  -8   4   3        9.48        7.50      0.76 o 
  -7   4   3        0.02        1.29      0.60 o 
  -6   4   3        4.90        3.27      0.92 o 
  -5   4   3        0.05       -0.11      0.30 o 
  -4   4   3      178.77      193.32      2.90 o 
  -3   4   3       27.02       27.16      0.70 o 
  -2   4   3        1.96        0.13      0.28 o 
  -1   4   3      388.26      395.67      5.24 o 
   0   4   3      982.13      922.99     14.73 o 
   1   4   3      525.87      494.88      6.49 o 
   2   4   3       27.96       31.66      0.64 o 
   3   4   3      877.75      865.75     10.31 o 
   4   4   3       80.88       88.79      1.28 o 
   5   4   3       46.11       44.31      0.90 o 
   6   4   3        8.10        7.42      0.46 o 
   7   4   3       11.44        7.42      0.38 o 
   8   4   3        5.14        6.22      0.48 o 
   9   4   3       20.01       23.37      0.84 o 
  10   4   3      100.79       81.52      1.72 o 
  11   4   3        3.83        2.00      0.66 o 
  12   4   3       99.83       98.45      2.75 o 
  13   4   3        0.73        1.76      0.74 o 
 -10   5   3        3.03        5.36      1.79 o 
  -9   5   3        1.64        1.02      0.68 o 
  -8   5   3        3.26        1.90      0.76 o 
  -7   5   3        7.16       10.42      0.83 o 
  -6   5   3       62.67       51.96      1.60 o 
  -5   5   3       57.12       60.90      1.80 o 
  -4   5   3       19.07       25.75      0.96 o 
  -3   5   3      174.84      186.33      2.54 o 
  -2   5   3      147.43      136.25      2.31 o 
  -1   5   3       35.05       45.44      1.10 o 
   0   5   3     1399.22     1341.13     17.07 o 
   1   5   3      190.07      191.47      3.00 o 
   2   5   3     1200.44     1298.36     16.63 o 
   3   5   3      116.28      113.06      1.60 o 
   4   5   3       38.11       29.98      0.59 o 
   5   5   3      151.08      163.50      2.52 o 
   6   5   3       20.37       22.82      1.42 o 
   7   5   3      325.52      312.76      4.58 o 
   8   5   3      398.29      410.85      6.70 o 
   9   5   3        9.00        4.26      0.47 o 
  10   5   3      134.03      156.39      2.74 o 
  11   5   3       19.24       19.21      0.93 o 
  12   5   3       38.47       41.54      1.68 o 
  13   5   3       27.35       39.07      1.69 o 
  -9   6   3       48.01       58.92      2.00 o 
  -8   6   3       10.57        8.86      0.91 o 
  -7   6   3        4.23        3.47      0.66 o 
  -6   6   3        0.57        0.15      0.52 o 
  -5   6   3       59.11       52.47      1.60 o 
  -4   6   3      186.57      197.51      3.31 o 
  -3   6   3        1.70        4.33      0.42 o 
  -2   6   3       79.09       91.01      1.54 o 
  -1   6   3      327.03      339.59      5.16 o 
   0   6   3       72.79       61.96      2.32 o 
   1   6   3      569.39      600.57      8.76 o 
   2   6   3      327.74      325.87      4.76 o 
   3   6   3       99.14      116.23      1.80 o 
   4   6   3      278.39      298.99      4.46 o 
   5   6   3      336.01      341.90      4.27 o 
   6   6   3      656.23      701.09      9.64 o 
   7   6   3       26.37       28.51      1.01 o 
   8   6   3       58.07       50.08      1.24 o 
   9   6   3        6.58        3.47      0.54 o 
  10   6   3       17.47       12.07      0.74 o 
  11   6   3        0.10        0.79      0.54 o 
  12   6   3        0.46        0.44      0.57 o 
  13   6   3        9.24       13.46      0.91 o 
  -8   7   3        1.29        1.51      0.73 o 
  -7   7   3       48.07       54.31      1.86 o 
  -6   7   3        2.32        2.48      0.72 o 
  -5   7   3       17.43       13.37      0.85 o 
  -4   7   3      132.04      116.81      2.72 o 
  -3   7   3       17.71       18.02      1.09 o 
  -2   7   3        6.98        6.82      0.43 o 
  -1   7   3      141.01      148.60      2.51 o 
   0   7   3       32.31       23.30      0.98 o 
   1   7   3       90.75      103.55      2.07 o 
   2   7   3     1038.33     1002.38     14.35 o 
   3   7   3       87.40       84.10      1.74 o 
   4   7   3       72.86       66.95      1.21 o 
   5   7   3      748.23      785.00     11.98 o 
   6   7   3        9.13        9.23      0.46 o 
   7   7   3       39.05       37.53      1.01 o 
   8   7   3       17.43       10.83      0.68 o 
   9   7   3       98.38       86.83      2.08 o 
  10   7   3       35.04       39.19      1.61 o 
  11   7   3       13.10       10.90      0.76 o 
  12   7   3        7.87        6.94      0.74 o 
  13   7   3       16.34       17.25      1.48 o 
  -7   8   3       19.69       18.74      1.14 o 
  -6   8   3       10.38        7.88      0.86 o 
  -5   8   3        0.16       -0.48      0.48 o 
  -4   8   3       15.57       13.44      0.89 o 
  -3   8   3        0.62       -0.10      0.40 o 
  -2   8   3      328.46      311.54      5.69 o 
  -1   8   3       14.86       14.21      0.64 o 
   0   8   3      105.07      105.48      1.91 o 
   1   8   3      230.06      229.00      3.57 o 
   2   8   3      238.11      230.37      4.04 o 
   3   8   3       32.50       37.50      1.05 o 
   4   8   3       17.59       10.85      0.57 o 
   5   8   3        0.77        0.52      0.29 o 
   6   8   3      692.78      725.13     16.31 o 
   7   8   3       51.42       48.76      1.63 o 
   8   8   3        6.79        9.56      1.86 o 
   9   8   3       22.34       30.69      2.38 o 
  10   8   3       60.66       60.49      3.43 o 
  11   8   3        0.65        1.49      1.19 o 
  12   8   3       10.29        9.40      0.95 o 
  13   8   3        8.81        9.78      1.00 o 
  -6   9   3        1.79        2.36      0.71 o 
  -5   9   3        3.76        3.21      0.83 o 
  -4   9   3       15.74       14.93      0.97 o 
  -3   9   3        0.04        0.60      0.52 o 
  -2   9   3       18.01       15.29      0.74 o 
  -1   9   3        4.92        3.97      0.82 o 
   0   9   3        9.99        8.13      1.04 o 
   1   9   3       26.76       24.29      0.86 o 
   2   9   3       48.03       59.82      1.32 o 
   3   9   3       20.31       20.30      0.87 o 
   4   9   3        0.15        0.13      0.36 o 
   5   9   3       21.61       24.17      1.06 o 
   6   9   3      129.04      119.05      2.84 o 
   7   9   3       19.02       15.55      1.16 o 
   8   9   3       21.22       25.04      2.61 o 
   9   9   3        0.03        0.06      0.97 o 
  10   9   3       23.94       23.06      1.64 o 
  11   9   3        9.61       11.51      1.71 o 
  12   9   3       27.82       26.33      1.38 o 
  13   9   3       24.10       26.05      1.46 o 
  -5  10   3        0.32        0.60      0.61 o 
  -4  10   3       16.08       13.65      1.00 o 
  -3  10   3       15.18       13.23      0.91 o 
  -2  10   3        2.45        1.56      0.74 o 
  -1  10   3       35.53       31.91      1.25 o 
   0  10   3       27.75       24.81      1.78 o 
   1  10   3      206.75      192.51      3.61 o 
   2  10   3       12.24       15.31      0.85 o 
   3  10   3        1.05        0.57      0.40 o 
   4  10   3       40.14       36.04      1.19 o 
   5  10   3       18.12       13.81      0.76 o 
   6  10   3       26.48       34.36      1.15 o 
   7  10   3       29.70       28.82      1.16 o 
   8  10   3       16.19       14.69      1.00 o 
   9  10   3       27.54       23.33      1.56 o 
  10  10   3        4.26        4.57      1.71 o 
  11  10   3        7.08        5.69      1.10 o 
  12  10   3       57.95       65.34      2.74 o 
  -4  11   3        0.50        0.22      0.74 o 
  -3  11   3        1.05       -0.39      0.68 o 
  -2  11   3        0.23       -0.74      0.74 o 
  -1  11   3       17.90       18.22      1.13 o 
   0  11   3       33.18       28.16      2.35 o 
   1  11   3       69.65       75.43      1.92 o 
   2  11   3       41.97       41.83      1.37 o 
   3  11   3        5.80        6.69      0.77 o 
   4  11   3       39.94       29.04      1.29 o 
   5  11   3        0.60        0.81      0.54 o 
   6  11   3       40.25       48.53      1.75 o 
   7  11   3      173.81      149.21      3.53 o 
   8  11   3       82.07       90.78      2.55 o 
   9  11   3        0.74        0.68      0.66 o 
  10  11   3        3.17        3.70      0.80 o 
  11  11   3        5.68        4.53      1.10 o 
  -2  12   3       37.67       37.40      2.00 o 
  -1  12   3       26.57       29.33      1.74 o 
   0  12   3       11.25        9.56      1.16 o 
   1  12   3       16.43       17.79      1.37 o 
   2  12   3       81.74       85.72      2.41 o 
   3  12   3       42.68       42.45      2.43 o 
   4  12   3        4.50        3.03      0.69 o 
   5  12   3        0.30       -0.27      0.57 o 
   6  12   3        0.06        0.10      0.60 o 
   7  12   3       45.44       44.69      1.78 o 
   8  12   3        8.55        7.02      0.91 o 
   9  12   3        1.90        0.36      0.71 o 
  10  12   3        6.64        8.15      1.00 o 
   0  13   3        0.83       -0.74      0.74 o 
   1  13   3        0.07       -0.68      0.68 o 
   2  13   3       10.01       10.82      1.03 o 
   3  13   3       27.04       26.14      1.40 o 
   4  13   3       42.62       41.56      1.69 o 
   5  13   3        0.65        0.94      0.69 o 
   6  13   3        8.73        7.62      1.37 o 
   7  13   3        5.77        5.50      0.91 o 
   8  13   3        5.76        7.01      0.97 o 
   9  13   3        3.00        3.13      0.86 o 
   3  14   3        0.99        0.22      0.95 o 
   4  14   3        0.02        0.30      1.19 o 
   5  14   3        0.34       -0.37      0.86 o 
   6  14   3       11.03       12.50      1.14 o 
  -7 -13   4        0.32        2.09      1.49 o 
  -6 -13   4       18.68       24.73      2.53 o 
  -5 -13   4        2.03        1.88      0.89 o 
  -4 -13   4       10.24       10.93      0.94 o 
  -3 -13   4        5.58        6.12      0.83 o 
  -2 -13   4       12.84       15.83      1.14 o 
  -1 -13   4       77.80       90.89      2.60 o 
  -9 -12   4       41.97       37.10      3.13 o 
  -8 -12   4       20.39       21.01      2.38 o 
  -7 -12   4       66.84       66.45      3.87 o 
  -6 -12   4        7.28        7.75      1.79 o 
  -5 -12   4        0.19       -0.54      0.54 o 
  -4 -12   4        1.61        1.33      0.59 o 
  -3 -12   4        7.82        8.26      1.00 o 
  -2 -12   4        1.46        1.50      0.65 o 
  -1 -12   4       26.60       30.02      1.43 o 
   0 -12   4        7.61        9.40      1.83 o 
   1 -12   4       45.67       50.56      2.32 o 
   2 -12   4       26.25       26.59      1.84 o 
 -10 -11   4        1.51        2.83      1.49 o 
  -9 -11   4       16.53       17.13      2.23 o 
  -8 -11   4       47.07       45.74      3.13 o 
  -7 -11   4      181.84      167.62      6.85 o 
  -6 -11   4       11.35        7.15      1.49 o 
  -5 -11   4       28.05       31.34      1.28 o 
  -4 -11   4        0.52        1.26      0.58 o 
  -3 -11   4        0.23        0.77      0.50 o 
  -2 -11   4        6.42        7.61      0.92 o 
  -1 -11   4        0.34        0.76      0.63 o 
   0 -11   4       43.47       52.91      1.64 o 
   1 -11   4       16.20       15.23      1.12 o 
   2 -11   4       63.58       60.42      2.47 o 
   3 -11   4        0.01       -0.89      0.89 o 
   4 -11   4        6.16        4.77      1.64 o 
 -11 -10   4        1.46        1.64      1.34 o 
 -10 -10   4        1.67        3.13      1.34 o 
  -9 -10   4       27.29       26.82      2.38 o 
  -8 -10   4       80.89       77.33      4.02 o 
  -7 -10   4      157.13      150.04      6.11 o 
  -6 -10   4        2.15        0.83      0.72 o 
  -5 -10   4       52.39       54.92      1.65 o 
  -4 -10   4      147.27      141.83      2.81 o 
  -3 -10   4        3.11        3.26      0.49 o 
  -2 -10   4        0.04       -0.40      0.40 o 
  -1 -10   4       16.20       17.71      0.88 o 
   0 -10   4      130.40      135.72      2.84 o 
   1 -10   4       11.73       12.53      0.87 o 
   2 -10   4        0.80        0.20      0.66 o 
   3 -10   4       12.46       15.19      1.71 o 
   4 -10   4        7.43        8.78      1.31 o 
   5 -10   4       19.43       20.15      1.69 o 
 -12  -9   4       14.14       15.82      1.25 o 
 -11  -9   4        0.24       -1.04      1.04 o 
 -10  -9   4        0.00       -1.04      1.04 o 
  -9  -9   4       22.44       23.09      2.09 o 
  -8  -9   4       63.15       61.69      3.65 o 
  -7  -9   4       13.60       18.42      1.74 o 
  -6  -9   4      194.95      202.90      3.39 o 
  -5  -9   4      333.58      333.69      5.19 o 
  -4  -9   4       51.44       49.74      1.24 o 
  -3  -9   4        3.02        2.29      0.42 o 
  -2  -9   4       99.58       91.61      1.89 o 
  -1  -9   4        6.22        4.53      0.57 o 
   0  -9   4       24.40       21.84      0.90 o 
   1  -9   4      155.21      161.40      3.19 o 
   2  -9   4       79.93       90.80      2.76 o 
   3  -9   4        1.65        1.66      0.74 o 
   4  -9   4       19.70       18.53      1.52 o 
   5  -9   4        7.17        6.83      1.64 o 
   6  -9   4        4.89        2.14      1.10 o 
 -12  -8   4        4.66        6.32      1.12 o 
 -11  -8   4        0.38        1.32      0.72 o 
 -10  -8   4       12.84        8.34      1.49 o 
  -9  -8   4      168.05      153.32      6.11 o 
  -8  -8   4        6.59        5.07      1.34 o 
  -7  -8   4      128.77      143.87      5.81 o 
  -6  -8   4      486.13      480.23      7.17 o 
  -5  -8   4       16.82       15.09      0.66 o 
  -4  -8   4        3.58        1.02      0.54 o 
  -3  -8   4       43.30       41.41      1.08 o 
  -2  -8   4       98.24       96.58      1.75 o 
  -1  -8   4       96.14       99.70      1.81 o 
   0  -8   4       97.24       93.15      1.75 o 
   1  -8   4       58.19       58.49      1.20 o 
   2  -8   4      156.37      148.16      2.35 o 
   3  -8   4        2.96        1.11      0.51 o 
   4  -8   4       65.07       66.01      1.69 o 
   5  -8   4       32.05       30.73      1.40 o 
   6  -8   4        4.57        5.34      0.86 o 
   7  -8   4        4.85        1.89      0.77 o 
 -12  -7   4       68.25       73.90      3.43 o 
 -11  -7   4        5.91        7.58      1.27 o 
 -10  -7   4       12.72       12.07      1.64 o 
  -9  -7   4      118.81      109.22      4.62 o 
  -8  -7   4       62.90       68.99      3.43 o 
  -7  -7   4      170.05      161.18      3.58 o 
  -6  -7   4       20.30       23.79      0.70 o 
  -5  -7   4      115.75      110.14      1.93 o 
  -4  -7   4      214.99      223.33      3.29 o 
  -3  -7   4      159.64      168.34      2.44 o 
  -2  -7   4      178.21      184.87      2.65 o 
  -1  -7   4        0.00        0.48      0.23 o 
   0  -7   4      225.36      218.06      2.85 o 
   1  -7   4        7.76        5.97      0.35 o 
   2  -7   4       12.55       15.56      0.60 o 
   3  -7   4       17.37       17.15      0.70 o 
   4  -7   4       20.62       15.11      1.01 o 
   5  -7   4       55.07       52.31      1.75 o 
   6  -7   4        0.91        0.08      0.63 o 
   7  -7   4        3.39        1.48      0.76 o 
   8  -7   4        3.45        2.42      0.89 o 
 -13  -6   4        8.74       11.03      1.19 o 
 -12  -6   4        0.35       -0.30      0.89 o 
 -11  -6   4       11.58       13.83      1.04 o 
 -10  -6   4       90.53       82.57      2.58 o 
  -9  -6   4        2.13        3.43      0.78 o 
  -8  -6   4       20.29       19.13      1.21 o 
  -7  -6   4        1.67        1.77      0.34 o 
  -6  -6   4        2.09        2.77      0.33 o 
  -5  -6   4      475.86      516.04      6.06 o 
  -3  -6   4       17.42       15.05      0.58 o 
  -2  -6   4      132.75      125.77      1.71 o 
  -1  -6   4        2.26        1.92      0.25 o 
   0  -6   4       26.62       35.28      0.73 o 
   1  -6   4        3.34        6.97      0.35 o 
   2  -6   4      207.10      242.97      3.67 o 
   3  -6   4      199.90      199.03      3.04 o 
   4  -6   4      141.44      140.19      2.84 o 
   5  -6   4      234.24      229.48      3.79 o 
   6  -6   4      100.50       97.00      2.58 o 
   7  -6   4       55.81       59.76      3.23 o 
   8  -6   4        8.49        8.35      0.95 o 
   9  -6   4        0.11       -0.76      0.76 o 
 -13  -5   4        4.14        4.92      1.04 o 
 -12  -5   4       47.58       48.81      5.81 o 
 -11  -5   4       73.25       70.23      2.98 o 
 -10  -5   4       54.44       58.85      1.76 o 
  -9  -5   4      355.08      341.66     13.10 o 
  -8  -5   4       12.51       14.22      1.00 o 
  -7  -5   4        9.64       14.35      0.56 o 
  -6  -5   4        1.43        1.88      0.24 o 
  -5  -5   4      116.87      130.34      1.83 o 
  -4  -5   4      138.34      137.15      1.79 o 
  -3  -5   4      149.15      169.09      2.14 o 
  -2  -5   4      425.57      431.09      5.11 o 
  -1  -5   4      232.97      270.76      3.34 o 
   0  -5   4        0.18        1.27      0.23 o 
   1  -5   4       97.43      108.83      1.71 o 
   2  -5   4      353.69      390.77      4.81 o 
   3  -5   4      281.99      273.44      3.69 o 
   4  -5   4       23.20       23.75      0.92 o 
   5  -5   4      102.60       98.54      1.93 o 
   6  -5   4      101.13      102.84      2.55 o 
   7  -5   4       14.30       16.40      1.09 o 
   8  -5   4        5.21        5.87      0.86 o 
   9  -5   4        3.85        3.03      0.83 o 
  10  -5   4        0.05        0.51      0.80 o 
 -13  -4   4        0.03        1.49      1.49 o 
 -12  -4   4       44.80       40.76      3.65 o 
 -11  -4   4        0.40       -0.37      0.63 o 
 -10  -4   4       17.30       16.09      1.14 o 
  -9  -4   4        0.28        0.23      0.65 o 
  -8  -4   4       10.22        8.94      0.65 o 
  -7  -4   4       94.99      104.81      3.12 o 
  -6  -4   4       45.95       49.74      0.78 o 
  -5  -4   4       44.57       45.44      0.96 o 
  -4  -4   4      296.38      328.87      4.05 o 
  -3  -4   4      422.66      480.65      5.64 o 
  -2  -4   4      885.69      898.20     10.32 o 
  -1  -4   4      308.82      332.85      4.13 o 
   0  -4   4        6.28        4.19      0.34 o 
   1  -4   4      372.32      350.85      4.76 o 
   2  -4   4        6.18        9.96      0.41 o 
   3  -4   4       11.62       16.18      0.53 o 
   4  -4   4       80.62       75.40      1.42 o 
   5  -4   4      126.15      116.18      2.13 o 
   6  -4   4       49.99       43.40      1.19 o 
   7  -4   4        0.09        0.57      0.54 o 
   8  -4   4       30.02       32.70      1.46 o 
   9  -4   4       44.04       46.52      1.83 o 
  10  -4   4        0.03       -0.71      0.71 o 
  11  -4   4        2.37        2.27      0.91 o 
 -13  -3   4        7.07        6.26      1.64 o 
 -12  -3   4        2.41        3.53      0.89 o 
 -11  -3   4       11.72       11.96      1.07 o 
 -10  -3   4        0.18        0.54      0.89 o 
  -9  -3   4        5.76        6.11      0.61 o 
  -8  -3   4        9.58       10.02      0.65 o 
  -7  -3   4       14.10       12.05      0.48 o 
  -6  -3   4      285.86      346.26      4.05 o 
  -5  -3   4       28.63       28.93      0.61 o 
  -4  -3   4      497.43      496.82      6.67 o 
  -3  -3   4      800.96      815.90      9.76 o 
  -2  -3   4      483.37      557.96      6.30 o 
  -1  -3   4      174.30      178.51      3.20 o 
   0  -3   4     1277.10     1202.02     20.75 o 
   1  -3   4      529.96      529.01      6.79 o 
   2  -3   4       52.57       75.08      1.10 o 
   3  -3   4        1.33        3.08      0.28 o 
   4  -3   4        5.92        9.32      0.41 o 
   5  -3   4      143.53      133.03      2.43 o 
   6  -3   4      329.28      294.15      4.62 o 
   7  -3   4      118.66      109.00      2.56 o 
   8  -3   4       18.67       13.16      1.00 o 
   9  -3   4        2.48        1.99      0.77 o 
  10  -3   4        1.18        1.34      0.77 o 
  11  -3   4        1.01        3.13      0.86 o 
 -13  -2   4        7.00       11.47      2.09 o 
 -12  -2   4        8.25        8.94      1.79 o 
 -11  -2   4       20.24       17.41      1.29 o 
 -10  -2   4       18.55       22.05      1.40 o 
  -9  -2   4      128.79      120.50      5.44 o 
  -8  -2   4       34.49       33.41      1.27 o 
  -7  -2   4      174.54      172.83      3.59 o 
  -6  -2   4       23.76       25.70      0.49 o 
  -5  -2   4       87.79       65.95      1.18 o 
  -4  -2   4      346.04      340.06      6.88 o 
  -3  -2   4     2321.39     2552.88     37.69 o 
  -2  -2   4      371.45      362.19      4.00 o 
  -1  -2   4      100.27       96.01      1.28 o 
   0  -2   4      694.72      691.00      8.69 o 
   1  -2   4     2197.83     2164.82     26.82 o 
   2  -2   4      442.07      467.79      6.03 o 
   3  -2   4     1108.40     1186.02     13.85 o 
   4  -2   4       19.46       20.73      0.60 o 
   5  -2   4       46.23       45.38      0.98 o 
   6  -2   4       40.48       39.51      0.99 o 
   7  -2   4       10.29       10.75      0.73 o 
   8  -2   4       45.55       42.29      1.96 o 
   9  -2   4        0.78        3.45      1.33 o 
  10  -2   4       19.24       13.22      1.03 o 
  11  -2   4        1.76        0.43      0.71 o 
  12  -2   4        2.85        2.48      0.86 o 
 -12  -1   4        0.16       -0.15      1.19 o 
 -11  -1   4        8.78        8.19      1.64 o 
 -10  -1   4       35.32       31.11      1.61 o 
  -9  -1   4        7.45        7.16      0.97 o 
  -8  -1   4       23.54       20.97      0.86 o 
  -7  -1   4      211.61      208.16      3.20 o 
  -6  -1   4      111.08      111.39      1.55 o 
  -5  -1   4      512.28      513.28      5.46 o 
  -4  -1   4     1056.09      986.16     18.29 o 
  -3  -1   4       43.01       53.35      0.97 o 
  -2  -1   4     1438.32     1417.70     15.30 o 
  -1  -1   4     1319.37     1253.30     19.46 o 
   0  -1   4     1115.01     1148.08     14.37 o 
   1  -1   4      583.54      565.42      7.19 o 
   2  -1   4        1.29        3.78      0.47 o 
   3  -1   4        8.78        4.54      0.24 o 
   4  -1   4       22.17       30.74      0.67 o 
   5  -1   4       44.99       56.27      1.21 o 
   6  -1   4      141.54      144.81      2.44 o 
   7  -1   4      220.63      235.06      5.35 o 
   8  -1   4        3.67        3.61      0.57 o 
   9  -1   4      238.50      203.06      4.49 o 
  10  -1   4        1.23        1.10      0.90 o 
  11  -1   4        9.21        9.80      1.00 o 
  12  -1   4        9.66        8.69      1.09 o 
 -12   0   4       13.71       15.79      2.23 o 
 -11   0   4        2.11        2.09      1.34 o 
 -10   0   4        4.54        4.77      1.49 o 
  -9   0   4       72.63       61.44      2.25 o 
  -8   0   4       57.06       58.44      1.65 o 
  -7   0   4       35.33       40.41      1.09 o 
  -6   0   4      107.57      100.37      1.43 o 
  -5   0   4      449.41      538.41      6.47 o 
  -4   0   4     1414.86     1483.95     16.15 o 
  -3   0   4       68.90       50.22      0.90 o 
  -2   0   4      121.52      100.09      1.36 o 
  -1   0   4     1538.71     1623.88     18.17 o 
   0   0   4      218.82      211.59      2.46 o 
   1   0   4      778.38      794.68      9.01 o 
   2   0   4     2428.39     2459.97     27.48 o 
   3   0   4      101.88      119.67      1.70 o 
   4   0   4      405.86      422.80      5.40 o 
   5   0   4      300.76      244.29      3.77 o 
   6   0   4       32.49       23.31      0.80 o 
   7   0   4      206.27      214.32      4.54 o 
   8   0   4       35.46       33.77      1.38 o 
   9   0   4      161.23      184.62      4.41 o 
  10   0   4      236.36      239.02      5.16 o 
  11   0   4        2.10        3.59      0.80 o 
  12   0   4        7.30        4.47      0.89 o 
 -12   1   4       16.21       16.24      2.23 o 
 -11   1   4        0.72        0.60      1.34 o 
 -10   1   4       29.35       26.52      2.38 o 
  -9   1   4        0.68        0.15      1.19 o 
  -8   1   4       70.55       64.83      2.68 o 
  -7   1   4       95.21       86.71      2.95 o 
  -6   1   4       18.20       21.55      0.62 o 
  -5   1   4      220.90      280.72      3.52 o 
  -4   1   4      159.48      137.74      3.08 o 
  -3   1   4      167.67      177.85      2.28 o 
  -2   1   4      848.62      866.21      9.06 o 
  -1   1   4       13.57       12.21      0.27 o 
   0   1   4      491.18      529.95      6.71 o 
   1   1   4        2.31        1.06      0.28 o 
   2   1   4      760.63      789.19     11.36 o 
   3   1   4     2491.38     2578.79     32.82 o 
   4   1   4       55.39       39.67      0.72 o 
   5   1   4     1188.27     1290.66     16.39 o 
   6   1   4       47.57       43.24      0.94 o 
   7   1   4        8.70        7.14      0.54 o 
   8   1   4       81.25       91.54      1.99 o 
   9   1   4       41.73       35.12      1.46 o 
  10   1   4        9.97       12.50      0.81 o 
  11   1   4        0.63        1.99      0.71 o 
  12   1   4        4.31        4.41      0.83 o 
  13   1   4        5.65        9.41      1.26 o 
 -11   2   4       14.41       21.46      2.53 o 
 -10   2   4        4.34        6.26      1.64 o 
  -9   2   4        2.46        4.32      1.34 o 
  -8   2   4        1.00        0.94      0.50 o 
  -7   2   4      194.90      209.65      4.13 o 
  -6   2   4      252.11      226.42      4.75 o 
  -5   2   4       62.42       60.27      1.01 o 
  -4   2   4      319.23      352.04      4.86 o 
  -3   2   4      123.82      140.41      1.87 o 
  -2   2   4      289.87      323.82      3.97 o 
  -1   2   4      908.44      928.32     10.99 o 
   0   2   4      394.29      400.51      5.16 o 
   1   2   4       22.83       37.65      0.64 o 
   2   2   4       50.88       50.72      0.96 o 
   3   2   4      272.39      276.60      3.80 o 
   4   2   4      290.95      295.20      4.05 o 
   5   2   4       86.02       85.76      1.53 o 
   6   2   4       87.53       89.99      1.65 o 
   7   2   4        5.45        3.73      0.40 o 
   8   2   4        1.02        0.42      0.36 o 
   9   2   4        9.26       10.87      0.72 o 
  10   2   4       49.96       44.94      1.41 o 
  11   2   4        2.15        2.04      0.70 o 
  12   2   4       17.44       19.80      1.23 o 
  13   2   4       14.38       14.80      2.05 o 
 -11   3   4       10.20       11.17      1.94 o 
 -10   3   4       51.27       59.00      3.72 o 
  -9   3   4        3.85        1.49      1.19 o 
  -8   3   4        3.50        3.40      0.63 o 
  -7   3   4       61.15       64.65      2.43 o 
  -6   3   4        8.67       10.76      0.65 o 
  -5   3   4       79.90       94.32      1.70 o 
  -4   3   4       18.41       27.22      0.56 o 
  -3   3   4       35.69       43.18      0.71 o 
  -2   3   4       50.41       46.83      0.80 o 
  -1   3   4       19.13       25.14      0.54 o 
   0   3   4      103.63       85.36      1.31 o 
   1   3   4      262.16      257.14      3.25 o 
   2   3   4       17.96       31.09      0.65 o 
   3   3   4       61.92       75.96      1.13 o 
   4   3   4      288.33      281.00      3.87 o 
   5   3   4      359.06      338.58      5.44 o 
   6   3   4       15.10        8.51      0.46 o 
   7   3   4       67.48       61.94      1.32 o 
   8   3   4      130.26      121.02      2.16 o 
   9   3   4       17.64       14.50      0.68 o 
  10   3   4      260.87      243.67      4.41 o 
  11   3   4        1.37        0.56      0.56 o 
  12   3   4        1.26        0.00      0.66 o 
  13   3   4       11.23       13.58      1.26 o 
 -10   4   4        2.93        4.17      1.64 o 
  -9   4   4       10.72        7.90      1.64 o 
  -8   4   4       36.21       30.56      1.25 o 
  -7   4   4      175.86      183.67      3.85 o 
  -6   4   4        2.49        2.83      0.50 o 
  -5   4   4      125.66      121.20      2.68 o 
  -4   4   4       22.52       19.32      0.61 o 
  -3   4   4      284.50      313.47      4.03 o 
  -2   4   4      449.76      451.22      7.94 o 
  -1   4   4       49.97       58.26      1.76 o 
   0   4   4      185.15      188.66      2.84 o 
   1   4   4       55.54       52.69      1.07 o 
   2   4   4      115.41      107.77      1.65 o 
   3   4   4      194.55      232.45      2.99 o 
   4   4   4       93.01      107.68      1.64 o 
   5   4   4        6.13        4.50      0.29 o 
   6   4   4        1.02        0.88      0.28 o 
   7   4   4       54.07       45.94      1.03 o 
   8   4   4       60.41       52.88      1.24 o 
   9   4   4        0.53        1.25      0.37 o 
  10   4   4       52.35       43.79      1.24 o 
  11   4   4       29.50       30.13      1.19 o 
  12   4   4        7.13        9.26      0.84 o 
  13   4   4        0.13       -0.74      0.77 o 
 -10   5   4        3.90        6.11      1.79 o 
  -9   5   4       21.31       22.80      2.38 o 
  -8   5   4        6.64        7.22      0.78 o 
  -7   5   4       18.76       11.85      0.82 o 
  -6   5   4       73.57       67.35      1.86 o 
  -5   5   4        0.96       -0.37      0.37 o 
  -4   5   4      122.76      122.94      2.19 o 
  -3   5   4        0.66        1.42      0.29 o 
  -2   5   4      235.02      253.50      3.57 o 
  -1   5   4      332.89      399.99      5.53 o 
   0   5   4      350.79      382.84      5.43 o 
   1   5   4      895.07      890.37     11.48 o 
   2   5   4      189.07      186.82      2.69 o 
   3   5   4      151.69      136.53      2.02 o 
   4   5   4      152.80      167.05      2.42 o 
   5   5   4       29.15       23.62      0.53 o 
   6   5   4      117.18      125.89      2.84 o 
   7   5   4      211.62      210.69      3.65 o 
   8   5   4      273.55      292.50      6.99 o 
   9   5   4      107.82      117.29      2.17 o 
  10   5   4       31.47       21.65      0.90 o 
  11   5   4       20.66       23.06      1.11 o 
  12   5   4        9.13        5.33      0.95 o 
  13   5   4        1.71        2.05      0.74 o 
  -9   6   4        0.02        0.45      1.34 o 
  -8   6   4        6.01        6.96      0.82 o 
  -7   6   4       14.18       15.36      0.96 o 
  -6   6   4        8.96        8.47      0.73 o 
  -5   6   4       45.39       46.41      1.48 o 
  -4   6   4       66.69       56.86      1.95 o 
  -3   6   4      322.60      327.30      5.52 o 
  -2   6   4       30.59       35.87      0.96 o 
  -1   6   4       26.52       30.17      0.78 o 
   0   6   4      481.51      498.04      6.63 o 
   1   6   4      199.56      198.67      3.21 o 
   2   6   4       25.09       22.60      0.69 o 
   3   6   4       28.80       36.19      0.88 o 
   4   6   4     1664.34     1728.74     20.34 o 
   5   6   4      935.62      963.49     12.75 o 
   6   6   4       80.33       80.39      1.82 o 
   7   6   4      207.46      228.84      3.93 o 
   8   6   4       16.91       12.58      0.65 o 
   9   6   4       42.75       47.79      1.27 o 
  10   6   4       52.25       53.63      1.53 o 
  11   6   4       79.21       89.74      1.93 o 
  12   6   4        0.07        0.40      0.56 o 
  13   6   4        7.69       13.07      1.08 o 
  -8   7   4        0.22        0.77      0.65 o 
  -7   7   4       10.91       11.56      1.78 o 
  -6   7   4        6.09        7.18      0.80 o 
  -5   7   4        2.41        2.03      0.54 o 
  -4   7   4       68.07       67.46      1.86 o 
  -3   7   4        3.19        2.94      0.46 o 
  -2   7   4      253.26      248.99      3.83 o 
  -1   7   4        3.62        4.89      0.77 o 
   0   7   4        5.48        4.45      0.52 o 
   1   7   4      309.13      297.39      5.05 o 
   2   7   4       15.78       16.23      0.82 o 
   3   7   4        7.97        5.17      0.40 o 
   4   7   4      904.23      894.47     11.66 o 
   5   7   4       31.44       29.95      0.89 o 
   6   7   4      190.45      194.54      2.93 o 
   7   7   4       63.85       65.38      1.58 o 
   8   7   4        3.04        4.11      0.61 o 
   9   7   4        3.24        2.82      0.59 o 
  10   7   4        7.35        3.57      0.68 o 
  11   7   4       10.32        8.11      0.83 o 
  12   7   4        0.23        1.00      0.63 o 
  13   7   4        1.99        2.09      0.77 o 
  -7   8   4        0.28       -0.19      0.56 o 
  -6   8   4        8.17        6.58      0.80 o 
  -5   8   4        6.34        4.43      0.66 o 
  -4   8   4       49.84       50.16      1.60 o 
  -3   8   4        0.09        0.62      0.48 o 
  -2   8   4       20.30       22.06      0.87 o 
  -1   8   4      347.95      354.98      5.32 o 
   0   8   4        2.78        3.78      0.41 o 
   1   8   4      403.59      414.78      6.91 o 
   2   8   4      251.86      231.92      4.09 o 
   3   8   4        0.01        0.44      0.33 o 
   4   8   4       28.62       37.11      0.98 o 
   5   8   4      358.55      361.57      5.04 o 
   6   8   4       69.97       70.25      1.35 o 
   7   8   4       64.05       64.48      1.59 o 
   8   8   4        2.64        2.49      0.54 o 
   9   8   4       13.50       14.79      1.14 o 
  10   8   4        1.13        0.74      1.04 o 
  11   8   4       10.22       10.43      1.64 o 
  12   8   4        2.98        0.67      0.84 o 
  13   8   4       10.37        6.28      1.12 o 
  -6   9   4        2.42        2.97      0.81 o 
  -5   9   4        0.31       -0.04      0.54 o 
  -4   9   4        9.46        8.28      0.80 o 
  -3   9   4        1.27        0.26      0.69 o 
  -2   9   4        4.20        4.09      0.58 o 
  -1   9   4        6.04        6.57      0.62 o 
   0   9   4      346.49      352.20      6.07 o 
   1   9   4      715.77      724.18     10.33 o 
   2   9   4      170.50      175.60      3.30 o 
   3   9   4        0.02        0.14      0.35 o 
   4   9   4        5.65        3.20      0.54 o 
   5   9   4      122.01      103.27      2.60 o 
   6   9   4       12.34       10.08      0.70 o 
   7   9   4      127.90      119.89      3.58 o 
   8   9   4        4.07        4.75      0.84 o 
   9   9   4        0.43        0.41      0.68 o 
  10   9   4       10.38       10.88      1.64 o 
  11   9   4       49.39       66.16      3.72 o 
  12   9   4       92.69      103.63      3.58 o 
  -5  10   4       14.46       15.24      1.06 o 
  -4  10   4        0.37        1.87      0.76 o 
  -3  10   4       11.48       13.21      0.91 o 
  -2  10   4       21.17       22.78      1.12 o 
  -1  10   4        0.98        1.14      0.47 o 
   0  10   4       25.95       25.47      1.93 o 
   1  10   4        1.93        2.33      0.55 o 
   2  10   4       85.82       80.75      2.56 o 
   3  10   4        4.04        3.16      0.54 o 
   4  10   4       13.08       11.20      0.82 o 
   5  10   4       42.61       46.41      1.60 o 
   6  10   4       31.15       29.48      1.26 o 
   7  10   4       59.36       53.61      1.67 o 
   8  10   4        8.10        6.69      1.00 o 
   9  10   4        4.91        3.79      0.89 o 
  10  10   4        0.53        2.83      1.34 o 
  11  10   4       36.22       44.45      2.26 o 
  12  10   4        0.29       -0.46      1.49 o 
  -4  11   4        0.11        0.34      0.78 o 
  -3  11   4        5.21        4.85      2.23 o 
  -2  11   4       24.05       24.63      1.52 o 
  -1  11   4       39.18       40.82      1.71 o 
   0  11   4        1.08        0.05      0.59 o 
   1  11   4        2.35        0.62      0.57 o 
   2  11   4        3.92        6.12      0.81 o 
   3  11   4       47.72       47.29      1.63 o 
   4  11   4       57.97       48.50      2.11 o 
   5  11   4        2.78        0.26      0.94 o 
   6  11   4        0.00        0.72      0.63 o 
   7  11   4       79.75       85.69      2.49 o 
   8  11   4       23.10       28.65      1.40 o 
   9  11   4        5.48        6.11      0.86 o 
  10  11   4        0.56        0.05      1.11 o 
  11  11   4       10.53       14.57      1.48 o 
  -2  12   4        4.04        2.98      0.95 o 
  -1  12   4        6.38        6.33      1.05 o 
   0  12   4        0.54       -0.32      0.78 o 
   1  12   4       32.02       27.74      1.69 o 
   2  12   4       16.24       17.15      1.12 o 
   3  12   4       45.53       50.97      1.81 o 
   4  12   4       45.95       43.09      1.66 o 
   5  12   4        4.76        6.93      0.86 o 
   6  12   4       34.14       33.03      1.52 o 
   7  12   4        0.85        1.42      0.74 o 
   8  12   4       47.94       44.60      1.78 o 
   9  12   4        0.30       -0.43      0.71 o 
  10  12   4        2.01        0.94      0.74 o 
   0  13   4        4.04        5.36      1.49 o 
   1  13   4       10.23       12.22      1.56 o 
   2  13   4       17.98       14.45      1.37 o 
   3  13   4        0.45       -0.30      0.69 o 
   4  13   4        6.94        6.46      0.95 o 
   5  13   4        0.82        0.10      0.69 o 
   6  13   4       28.47       33.72      1.60 o 
   7  13   4        5.97        9.84      1.03 o 
   8  13   4        0.01       -0.31      0.74 o 
   9  13   4        2.78        4.77      0.91 o 
  -6 -13   5       37.74       40.97      3.28 o 
  -5 -13   5        1.52        0.15      1.34 o 
  -4 -13   5        2.62        0.74      1.34 o 
  -3 -13   5        0.48        0.02      0.66 o 
  -2 -13   5       13.75       12.84      1.08 o 
  -8 -12   5       10.60       10.28      1.94 o 
  -7 -12   5       43.33       47.98      3.28 o 
  -6 -12   5        0.22       -1.04      1.19 o 
  -5 -12   5        4.60        5.81      1.64 o 
  -4 -12   5        4.21        5.13      1.39 o 
  -3 -12   5        1.84        1.54      0.65 o 
  -2 -12   5       13.47       13.23      1.01 o 
  -1 -12   5      155.22      166.37      3.86 o 
   0 -12   5       15.06       17.08      1.23 o 
   1 -12   5       15.99       17.12      1.23 o 
 -10 -11   5        0.35        0.45      1.49 o 
  -9 -11   5        0.13       -0.30      1.34 o 
  -8 -11   5       15.83       10.43      1.94 o 
  -7 -11   5        0.16        1.34      1.34 o 
  -6 -11   5        0.00       -1.19      1.19 o 
  -5 -11   5       41.36       42.17      2.98 o 
  -4 -11   5        9.12        7.95      0.78 o 
  -3 -11   5        1.15        1.81      0.64 o 
  -2 -11   5       88.78       93.17      2.45 o 
  -1 -11   5       22.51       27.10      1.83 o 
   0 -11   5        0.83        0.24      0.63 o 
   1 -11   5       20.66       18.77      1.20 o 
   2 -11   5        0.24       -1.27      1.27 o 
   3 -11   5        1.70        1.04      1.05 o 
 -11 -10   5        0.55        1.49      1.34 o 
 -10 -10   5        5.78        4.77      1.49 o 
  -9 -10   5        5.95        9.09      1.79 o 
  -8 -10   5       22.39       18.33      2.09 o 
  -7 -10   5       44.66       45.74      3.13 o 
  -6 -10   5       26.07       29.20      2.53 o 
  -5 -10   5       13.26       10.43      0.96 o 
  -4 -10   5        0.00       -0.35      0.48 o 
  -3 -10   5       36.00       33.54      1.15 o 
  -2 -10   5        7.38        7.47      0.66 o 
  -1 -10   5       92.73       93.84      2.18 o 
   0 -10   5        2.35        1.34      0.61 o 
   1 -10   5       92.56      101.56      2.66 o 
   2 -10   5       53.34       55.81      2.30 o 
   3 -10   5        8.59        5.87      1.21 o 
   4 -10   5       32.31       34.05      2.00 o 
   5 -10   5        3.28        2.53      1.79 o 
 -11  -9   5       10.03       11.62      1.79 o 
 -10  -9   5        2.06        2.98      1.34 o 
  -9  -9   5       39.63       43.81      2.83 o 
  -8  -9   5        0.02        1.94      1.34 o 
  -7  -9   5       19.75       16.69      1.94 o 
  -6  -9   5      125.53      117.56      5.07 o 
  -5  -9   5        0.68       -0.47      0.47 o 
  -4  -9   5      129.99      120.34      2.41 o 
  -3  -9   5      125.05      118.03      2.39 o 
  -2  -9   5       11.24        9.21      0.66 o 
  -1  -9   5      258.86      241.89      4.36 o 
   0  -9   5       49.96       51.30      1.96 o 
   1  -9   5       22.44       19.90      0.90 o 
   2  -9   5       94.99       92.38      2.47 o 
   3  -9   5      103.79      110.24      2.84 o 
   4  -9   5        4.35        4.32      1.05 o 
   5  -9   5       81.52       89.97      5.59 o 
   6  -9   5        2.64       -0.36      1.34 o 
 -12  -8   5       14.96       18.51      1.36 o 
 -11  -8   5        1.75        0.55      0.72 o 
 -10  -8   5       16.12       13.41      1.79 o 
  -9  -8   5       20.44       22.80      2.23 o 
  -8  -8   5       19.30       22.12      1.03 o 
  -7  -8   5        0.55        0.59      0.55 o 
  -6  -8   5       15.28       17.16      1.09 o 
  -5  -8   5        0.62       -0.39      0.39 o 
  -4  -8   5        1.00        0.24      0.33 o 
  -3  -8   5      119.13      118.92      2.17 o 
  -2  -8   5        2.20        2.72      0.43 o 
  -1  -8   5       59.43       68.14      1.44 o 
   0  -8   5       42.74       50.91      1.23 o 
   1  -8   5       14.16       13.11      0.71 o 
   2  -8   5        7.12        5.74      0.66 o 
   3  -8   5      141.86      145.32      3.50 o 
   4  -8   5        2.35        3.23      0.57 o 
   5  -8   5        4.12        3.41      0.80 o 
   6  -8   5       48.17       54.73      1.95 o 
   7  -8   5        5.06        6.34      0.97 o 
 -12  -7   5        6.15        8.19      1.34 o 
 -11  -7   5        6.91        5.35      0.89 o 
 -10  -7   5        7.07        5.87      0.84 o 
  -9  -7   5        0.02       -0.15      0.89 o 
  -8  -7   5      120.27      117.20      2.77 o 
  -7  -7   5        9.07       10.82      0.83 o 
  -6  -7   5        0.06        0.34      0.46 o 
  -5  -7   5        4.10        2.26      0.39 o 
  -4  -7   5        2.41        1.99      0.33 o 
  -3  -7   5       98.50      101.78      1.74 o 
  -2  -7   5        5.10        5.62      0.43 o 
  -1  -7   5        1.89        0.43      0.26 o 
   0  -7   5       15.94       17.19      0.61 o 
   1  -7   5        5.10        8.55      0.53 o 
   2  -7   5       45.01       50.73      1.32 o 
   3  -7   5      141.59      138.81      2.72 o 
   4  -7   5       52.24       48.58      1.39 o 
   5  -7   5       10.55        8.68      0.89 o 
   6  -7   5        0.78        0.40      0.69 o 
   7  -7   5        5.98        4.54      0.83 o 
   8  -7   5       13.11       14.39      1.45 o 
 -12  -6   5        9.98       11.47      1.49 o 
 -11  -6   5       22.34       19.09      1.34 o 
 -10  -6   5        3.58        3.67      0.72 o 
  -9  -6   5       42.88       36.51      1.94 o 
  -8  -6   5       30.56       28.16      2.23 o 
  -7  -6   5      396.96      400.78      6.35 o 
  -6  -6   5      172.78      166.86      5.61 o 
  -5  -6   5       28.50       26.30      0.83 o 
  -4  -6   5      109.99      110.79      1.54 o 
  -3  -6   5       66.76       64.55      1.04 o 
  -2  -6   5      394.75      408.11      4.94 o 
  -1  -6   5      128.34      129.07      1.81 o 
   0  -6   5        4.20        6.02      0.38 o 
   1  -6   5       27.69       29.83      0.79 o 
   2  -6   5       35.79       35.82      1.38 o 
   3  -6   5        0.78        0.48      0.32 o 
   4  -6   5       27.83       25.19      0.91 o 
   5  -6   5       57.89       53.33      1.72 o 
   6  -6   5        6.08        4.82      0.77 o 
   7  -6   5        3.15        1.62      0.74 o 
   8  -6   5       11.47        8.47      1.13 o 
   9  -6   5        8.66        8.09      1.04 o 
 -12  -5   5       22.26       22.26      2.76 o 
 -11  -5   5        5.74        6.92      0.93 o 
 -10  -5   5       23.33       23.50      1.75 o 
  -9  -5   5       12.45       18.78      2.17 o 
  -8  -5   5      271.86      254.18      6.16 o 
  -7  -5   5       89.59       95.09      1.81 o 
  -6  -5   5       28.03       25.99      0.81 o 
  -5  -5   5      332.60      346.90      4.55 o 
  -4  -5   5       88.42       89.56      1.26 o 
  -3  -5   5       15.54       15.55      0.42 o 
  -2  -5   5       44.71       37.73      0.69 o 
  -1  -5   5      129.36      113.90      1.66 o 
   0  -5   5      205.95      240.96      3.34 o 
   1  -5   5      712.47      806.95     11.27 o 
   2  -5   5       27.90       32.52      0.82 o 
   3  -5   5      209.85      203.06      2.89 o 
   4  -5   5       72.45       65.75      1.36 o 
   5  -5   5       32.33       27.02      1.65 o 
   6  -5   5       54.00       50.75      1.45 o 
   7  -5   5        5.91        8.92      0.91 o 
   8  -5   5        0.01        1.04      0.71 o 
   9  -5   5       34.32       41.15      2.77 o 
  10  -5   5        0.98        2.12      1.31 o 
 -12  -4   5        2.41        1.34      0.74 o 
 -11  -4   5        9.02        9.42      1.04 o 
 -10  -4   5       65.74       64.26      2.31 o 
  -9  -4   5      179.47      173.72      5.41 o 
  -8  -4   5       34.19       34.15      0.96 o 
  -7  -4   5      219.76      215.98      4.43 o 
  -6  -4   5      118.18      123.91      2.75 o 
  -5  -4   5      353.05      361.77      5.14 o 
  -4  -4   5      108.73      121.73      1.69 o 
  -3  -4   5      292.30      291.98      3.52 o 
  -2  -4   5      203.59      231.41      2.87 o 
  -1  -4   5      836.08      861.47     11.01 o 
   0  -4   5      781.21      782.71     10.21 o 
   1  -4   5     1284.97     1337.97     15.90 o 
   2  -4   5       19.02       19.39      0.70 o 
   3  -4   5       94.62      110.97      1.75 o 
   4  -4   5       67.05       60.66      1.16 o 
   5  -4   5        4.51        5.02      0.48 o 
   6  -4   5        8.47        7.25      0.56 o 
   7  -4   5       92.32       80.96      2.29 o 
   8  -4   5        6.32        2.19      0.74 o 
   9  -4   5        0.04        0.00      0.69 o 
  10  -4   5       15.08       19.63      1.38 o 
 -12  -3   5        8.34       13.06      1.64 o 
 -11  -3   5        1.00        0.04      0.72 o 
 -10  -3   5        3.03        0.50      0.74 o 
  -9  -3   5       53.49       46.57      2.46 o 
  -8  -3   5       40.90       40.30      1.30 o 
  -7  -3   5        9.99        7.39      0.56 o 
  -6  -3   5      229.20      211.12      3.17 o 
  -5  -3   5      432.34      427.72      6.40 o 
  -4  -3   5      400.16      406.45      6.33 o 
  -3  -3   5      407.75      443.15      5.04 o 
  -2  -3   5      515.61      528.57      7.45 o 
  -1  -3   5      238.05      243.47      3.30 o 
   0  -3   5      241.40      257.50      4.89 o 
   1  -3   5      195.33      213.29      3.17 o 
   2  -3   5      893.33      947.21     12.84 o 
   3  -3   5      189.35      166.81      2.62 o 
   4  -3   5      202.05      190.74      2.71 o 
   5  -3   5       32.59       27.61      0.82 o 
   6  -3   5      111.07      101.80      2.29 o 
   7  -3   5      398.67      362.44      6.14 o 
   8  -3   5       14.83       11.48      0.97 o 
   9  -3   5        0.00        0.64      0.66 o 
  10  -3   5        3.62        3.25      1.13 o 
  11  -3   5        3.14        3.97      0.95 o 
 -12  -2   5        0.60        1.04      1.34 o 
 -11  -2   5       72.92       72.44      2.91 o 
 -10  -2   5       53.88       51.88      2.10 o 
  -9  -2   5        4.85        4.08      0.82 o 
  -8  -2   5      215.12      229.00      4.52 o 
  -7  -2   5        0.00        0.22      0.30 o 
  -6  -2   5       39.86       41.67      0.91 o 
  -5  -2   5        0.02       -0.22      0.22 o 
  -4  -2   5       83.22       87.00      1.48 o 
  -3  -2   5       99.34       97.21      1.78 o 
  -2  -2   5      225.14      268.16      3.23 o 
  -1  -2   5        2.72        5.36      0.27 o 
   0  -2   5        1.65        3.58      0.26 o 
   1  -2   5      260.42      286.37      4.35 o 
   2  -2   5      117.29       95.80      1.53 o 
   3  -2   5      245.87      303.67      4.37 o 
   4  -2   5      117.99      119.91      1.95 o 
   5  -2   5        2.21        3.24      0.33 o 
   6  -2   5       40.37       41.70      1.21 o 
   7  -2   5        7.86        8.78      0.77 o 
   8  -2   5       62.20       50.22      1.45 o 
   9  -2   5        1.87        2.17      0.71 o 
  10  -2   5       17.56       20.03      1.35 o 
  11  -2   5        0.01       -0.06      0.76 o 
 -12  -1   5        1.45        0.60      1.34 o 
 -11  -1   5        1.40        2.83      1.49 o 
 -10  -1   5        0.47        0.87      0.72 o 
  -9  -1   5      101.96      102.75      3.20 o 
  -8  -1   5       37.07       33.57      1.61 o 
  -7  -1   5        0.01        0.00      0.34 o 
  -6  -1   5       20.85       16.56      0.48 o 
  -5  -1   5       71.11       83.19      1.54 o 
  -4  -1   5      471.75      580.18      8.01 o 
  -3  -1   5     1178.34     1274.02     16.08 o 
  -2  -1   5      619.63      625.80      6.81 o 
  -1  -1   5       59.17       65.92      0.89 o 
   0  -1   5      908.30      963.90     12.11 o 
   1  -1   5       16.59       15.82      0.46 o 
   2  -1   5      260.39      258.25      3.50 o 
   3  -1   5       64.27       54.22      1.10 o 
   4  -1   5      185.56      181.74      2.73 o 
   5  -1   5      405.68      444.50      6.55 o 
   6  -1   5        1.57        2.02      0.58 o 
   7  -1   5        0.25        1.04      0.42 o 
   8  -1   5       47.96       37.67      1.46 o 
   9  -1   5        1.96       -0.57      0.57 o 
  10  -1   5        1.36        0.40      0.69 o 
  11  -1   5       12.98       14.51      1.12 o 
  12  -1   5        4.34        5.06      0.91 o 
 -12   0   5       13.92       13.56      2.09 o 
 -11   0   5        5.20        5.96      1.64 o 
 -10   0   5        8.07        9.68      1.64 o 
  -9   0   5       18.47       12.56      1.07 o 
  -8   0   5       70.35       58.85      2.31 o 
  -7   0   5      276.16      287.95      7.06 o 
  -6   0   5       13.58       13.71      0.60 o 
  -5   0   5      341.17      350.20      6.22 o 
  -4   0   5      127.17      132.59      1.62 o 
  -3   0   5        4.06        3.56      0.23 o 
  -2   0   5       24.76       25.65      0.43 o 
  -1   0   5        1.59        2.81      0.16 o 
   0   0   5       10.68        5.66      0.23 o 
   1   0   5      998.87     1003.95     11.39 o 
   2   0   5      568.79      596.69      6.87 o 
   3   0   5      430.46      462.65      5.83 o 
   4   0   5       31.33       37.89      0.92 o 
   5   0   5      188.89      197.03      3.14 o 
   6   0   5        0.74        0.19      0.30 o 
   7   0   5        0.58        0.45      0.39 o 
   8   0   5      148.21      124.45      2.57 o 
   9   0   5        3.30        2.90      0.80 o 
  10   0   5       14.32       13.59      1.05 o 
  11   0   5        0.02        0.93      0.71 o 
  12   0   5        3.75        4.41      0.94 o 
 -11   1   5        1.88        1.79      1.34 o 
 -10   1   5        4.96        7.45      1.64 o 
  -9   1   5        8.99        7.75      1.49 o 
  -8   1   5        0.70       -0.37      0.57 o 
  -7   1   5       20.22       24.07      1.36 o 
  -6   1   5      117.49      122.41      2.19 o 
  -5   1   5       65.65       64.63      1.02 o 
  -4   1   5       57.81       78.49      1.18 o 
  -3   1   5        0.25        1.23      0.26 o 
  -2   1   5      436.73      445.45      5.12 o 
  -1   1   5     1682.26     1732.72     19.37 o 
   0   1   5       14.99       21.44      0.47 o 
   1   1   5     1105.13     1177.12     16.90 o 
   2   1   5       93.02       88.90      1.43 o 
   3   1   5      103.75      106.16      1.56 o 
   4   1   5     1224.12     1323.05     17.11 o 
   5   1   5      397.84      428.80      5.84 o 
   6   1   5       41.64       39.78      0.99 o 
   7   1   5      365.93      365.61      6.07 o 
   8   1   5        0.93        0.70      0.46 o 
   9   1   5      138.09      149.67      2.98 o 
  10   1   5        5.81        5.17      0.69 o 
  11   1   5        5.52        1.31      0.66 o 
  12   1   5        2.88        2.30      1.14 o 
  13   1   5       28.02       37.99      2.98 o 
 -11   2   5        6.51        3.13      1.64 o 
 -10   2   5        0.64        2.23      1.19 o 
  -9   2   5        8.78        5.66      1.34 o 
  -8   2   5       41.83       29.05      2.38 o 
  -7   2   5        0.02        0.17      0.37 o 
  -6   2   5       29.38       25.93      0.83 o 
  -5   2   5        6.42        6.83      0.33 o 
  -4   2   5       42.84       37.61      0.72 o 
  -3   2   5       52.98       61.54      0.98 o 
  -2   2   5       89.58       83.04      1.22 o 
  -1   2   5       32.88       29.99      0.68 o 
   0   2   5       53.43       48.78      0.87 o 
   1   2   5      591.63      683.16      8.19 o 
   2   2   5      681.04      738.87      8.87 o 
   3   2   5      798.65      927.32     12.14 o 
   4   2   5       74.00       72.61      1.51 o 
   5   2   5      689.51      713.83     11.90 o 
   6   2   5      181.39      164.38      3.00 o 
   7   2   5        7.37        6.06      0.48 o 
   8   2   5      226.42      240.26      4.12 o 
   9   2   5        1.67       -0.30      0.60 o 
  10   2   5       85.79       68.52      1.80 o 
  11   2   5        9.58        9.41      0.95 o 
  12   2   5        1.94        3.01      0.83 o 
  13   2   5        0.08       -0.49      0.71 o 
 -10   3   5        0.00       -0.15      1.19 o 
  -9   3   5        6.04        4.02      1.49 o 
  -8   3   5       34.67       28.76      2.53 o 
  -7   3   5       93.15       87.87      2.11 o 
  -6   3   5       59.68       64.91      1.71 o 
  -5   3   5       10.05        9.33      0.47 o 
  -4   3   5       56.82       51.51      0.82 o 
  -3   3   5      175.82      213.19      2.76 o 
  -2   3   5       98.83       93.26      1.37 o 
  -1   3   5       10.83       18.01      0.70 o 
   0   3   5       23.85       11.18      0.38 o 
   1   3   5      133.55      161.45      2.16 o 
   2   3   5     1958.81     2001.18     23.49 o 
   3   3   5      970.60     1023.20     12.19 o 
   4   3   5       20.95       21.65      0.69 o 
   5   3   5       62.01       61.75      1.21 o 
   6   3   5       11.39       14.99      0.70 o 
   7   3   5       13.21       18.39      0.80 o 
   8   3   5       34.22       32.19      0.97 o 
   9   3   5       10.59       16.78      1.29 o 
  10   3   5        0.02        1.45      0.60 o 
  11   3   5        1.82        0.48      0.72 o 
  12   3   5        0.84        0.46      0.66 o 
  13   3   5        4.18        7.70      1.00 o 
 -10   4   5        6.42        4.77      1.64 o 
  -9   4   5        0.99        0.30      1.19 o 
  -8   4   5        3.22        2.83      1.34 o 
  -7   4   5       24.17       28.58      1.17 o 
  -6   4   5       21.38       20.04      1.21 o 
  -5   4   5        8.79       12.52      0.73 o 
  -4   4   5       86.33       88.22      1.63 o 
  -3   4   5       10.47        8.38      0.37 o 
  -2   4   5      144.59      154.65      2.12 o 
  -1   4   5       19.44       10.16      0.43 o 
   0   4   5        0.96       -0.15      0.15 o 
   1   4   5      186.45      189.53      2.52 o 
   2   4   5     1024.38     1016.53     12.13 o 
   3   4   5      107.37       88.17      1.58 o 
   4   4   5      820.07      779.67      9.92 o 
   5   4   5       75.45       83.73      1.52 o 
   6   4   5       26.60       26.35      0.86 o 
   7   4   5       15.01        8.59      0.69 o 
   8   4   5       37.61       34.43      1.46 o 
   9   4   5      146.87      133.21      2.45 o 
  10   4   5      331.39      348.39      5.38 o 
  11   4   5        4.59        4.95      0.61 o 
  12   4   5        0.12       -0.10      0.54 o 
  13   4   5        4.12        5.91      0.91 o 
  -9   5   5        0.61        1.79      1.34 o 
  -8   5   5        4.10        2.53      1.34 o 
  -7   5   5       32.64       32.45      1.27 o 
  -6   5   5        0.05        1.00      0.47 o 
  -5   5   5       23.45       20.83      0.96 o 
  -4   5   5      168.57      156.40      2.96 o 
  -3   5   5        3.39        1.98      0.32 o 
  -2   5   5       31.56       35.06      0.80 o 
  -1   5   5      329.55      333.51      5.11 o 
   0   5   5      296.02      290.01      4.30 o 
   1   5   5        0.47        0.81      0.38 o 
   2   5   5      123.83      128.84      2.14 o 
   3   5   5        1.41        3.09      0.32 o 
   4   5   5      939.34     1014.94     12.87 o 
   5   5   5      205.60      202.73      2.89 o 
   6   5   5        0.10        0.32      0.28 o 
   7   5   5      131.68      145.59      4.65 o 
   8   5   5        0.41        1.26      0.38 o 
   9   5   5      217.36      210.10      3.87 o 
  10   5   5      146.60      115.23      2.82 o 
  11   5   5       63.57       55.83      1.52 o 
  12   5   5        7.27        3.70      0.60 o 
  13   5   5        8.36        8.78      1.51 o 
  -9   6   5        0.31        0.15      1.34 o 
  -8   6   5        3.77        6.56      1.64 o 
  -7   6   5       11.83       11.97      1.18 o 
  -6   6   5        8.00        7.65      0.73 o 
  -5   6   5        5.76        4.40      0.59 o 
  -4   6   5      157.11      147.58      3.14 o 
  -3   6   5      239.29      223.36      3.68 o 
  -2   6   5       12.28       10.40      0.52 o 
  -1   6   5      240.10      238.92      3.44 o 
   0   6   5       43.47       36.33      0.93 o 
   1   6   5      386.19      399.15      5.83 o 
   2   6   5      250.26      243.95      3.72 o 
   3   6   5      570.55      576.63      8.22 o 
   4   6   5      364.72      382.51      5.64 o 
   5   6   5       49.89       45.81      1.26 o 
   6   6   5      258.32      242.11      3.46 o 
   7   6   5        0.50        0.40      0.43 o 
   8   6   5        0.59        0.02      0.45 o 
   9   6   5       41.99       50.00      2.48 o 
  10   6   5       28.50       27.56      1.17 o 
  11   6   5       20.19       18.82      1.04 o 
  12   6   5        2.96        6.44      0.76 o 
  13   6   5        2.59        2.47      0.80 o 
  -8   7   5        3.06        5.07      1.64 o 
  -7   7   5        1.65        0.42      0.60 o 
  -6   7   5       56.12       63.17      1.90 o 
  -5   7   5       21.10       20.89      1.10 o 
  -4   7   5        0.01       -0.60      0.77 o 
  -3   7   5       74.21       86.12      2.28 o 
  -2   7   5      254.72      262.40      4.90 o 
  -1   7   5        0.13       -0.15      0.33 o 
   0   7   5      442.44      431.06      6.31 o 
   1   7   5       92.57       84.24      1.64 o 
   2   7   5        1.80        3.57      0.48 o 
   3   7   5        6.91        4.04      0.41 o 
   4   7   5        9.16       10.64      0.56 o 
   5   7   5      226.08      224.70      3.28 o 
   6   7   5       58.04       59.28      1.20 o 
   7   7   5      133.05      126.66      2.55 o 
   8   7   5      100.40      108.44      2.72 o 
   9   7   5       29.06       27.64      1.28 o 
  10   7   5      101.94      124.77      4.65 o 
  11   7   5       37.29       47.53      1.54 o 
  12   7   5        1.07        1.25      0.66 o 
  13   7   5        0.44        1.19      0.77 o 
  -7   8   5        0.11        0.00      1.05 o 
  -6   8   5        3.11        2.46      0.63 o 
  -5   8   5       40.26       41.28      1.54 o 
  -4   8   5       35.25       30.78      1.32 o 
  -3   8   5       17.78       17.14      0.97 o 
  -2   8   5       47.49       48.31      1.87 o 
  -1   8   5       80.38       74.29      1.82 o 
   0   8   5       25.33       25.06      1.00 o 
   1   8   5        0.51        0.11      0.45 o 
   2   8   5       51.72       48.07      1.19 o 
   3   8   5       92.39       91.90      1.78 o 
   4   8   5        8.12        7.41      0.50 o 
   5   8   5       76.61       80.61      1.63 o 
   6   8   5        1.53        1.34      0.35 o 
   7   8   5       14.96       13.04      0.84 o 
   8   8   5       24.07       24.71      1.42 o 
   9   8   5        5.37        3.74      1.09 o 
  10   8   5        1.75        1.37      0.63 o 
  11   8   5        6.04       11.03      1.26 o 
  12   8   5       15.14       16.84      1.48 o 
  13   8   5        0.79        0.73      0.97 o 
  -6   9   5        0.52        0.79      0.60 o 
  -5   9   5       12.73       13.19      0.97 o 
  -4   9   5        6.37        4.82      0.71 o 
  -3   9   5        8.07        7.40      0.80 o 
  -2   9   5       46.76       46.81      1.60 o 
  -1   9   5       19.55       14.71      0.98 o 
   0   9   5       32.20       32.73      1.20 o 
   1   9   5      338.86      321.74      5.60 o 
   2   9   5        1.02        0.15      0.56 o 
   3   9   5      112.78       98.31      2.15 o 
   4   9   5        7.26        7.45      0.55 o 
   5   9   5       12.35       14.88      0.71 o 
   6   9   5        3.08        0.42      0.42 o 
   7   9   5        3.10        1.55      0.32 o 
   8   9   5        1.27       -0.74      0.74 o 
   9   9   5       49.47       55.28      3.28 o 
  10   9   5        3.41        4.62      1.49 o 
  11   9   5        5.04        2.68      1.34 o 
  12   9   5       37.69       33.31      2.00 o 
  -5  10   5        0.09        0.50      0.63 o 
  -4  10   5        2.17        3.55      0.88 o 
  -3  10   5       15.26       14.70      2.01 o 
  -2  10   5        7.96        7.39      0.83 o 
  -1  10   5        0.20       -0.10      0.82 o 
   0  10   5       10.33        8.53      0.72 o 
   1  10   5       20.74       15.83      0.88 o 
   2  10   5      131.31      131.94      3.39 o 
   3  10   5      224.34      224.22      4.92 o 
   4  10   5      155.01      154.03      3.65 o 
   5  10   5        1.48        1.49      0.97 o 
   6  10   5       45.46       45.79      3.50 o 
   7  10   5        2.13        1.92      0.78 o 
   8  10   5        2.45        1.41      1.27 o 
   9  10   5        0.01        0.04      1.27 o 
  10  10   5        0.08       -0.45      1.19 o 
  11  10   5       77.50       85.97      4.62 o 
  12  10   5        3.73        6.26      1.79 o 
  -3  11   5        0.00       -0.97      0.97 o 
  -2  11   5        1.38        0.89      0.74 o 
  -1  11   5        2.60        1.71      0.78 o 
   0  11   5       36.68       37.43      2.01 o 
   1  11   5        7.48        4.74      0.77 o 
   2  11   5        0.11        0.12      0.57 o 
   3  11   5       54.05       56.99      1.89 o 
   4  11   5       60.14       68.11      2.09 o 
   5  11   5       39.75       27.39      1.63 o 
   6  11   5       19.31       20.31      1.42 o 
   7  11   5        2.39        3.72      0.95 o 
   8  11   5        7.51        7.82      1.16 o 
   9  11   5       10.23       11.69      1.49 o 
  10  11   5       18.37       19.05      1.58 o 
  11  11   5        7.74       10.59      1.42 o 
  -1  12   5        4.65        4.64      1.64 o 
   0  12   5        5.08        6.29      1.05 o 
   1  12   5      113.20      118.76      7.30 o 
   2  12   5      119.96      116.40      3.01 o 
   3  12   5      151.08      159.20      3.73 o 
   4  12   5        1.83        2.98      0.77 o 
   5  12   5        0.27        1.64      0.69 o 
   6  12   5       30.63       34.32      2.10 o 
   7  12   5       54.65       65.82      2.26 o 
   8  12   5       18.21       14.00      1.14 o 
   9  12   5        6.53        7.74      1.09 o 
  10  12   5        0.89        0.31      0.80 o 
   1  13   5       12.41        9.18      1.26 o 
   2  13   5       15.47       17.05      1.79 o 
   3  13   5       76.40       83.74      2.52 o 
   4  13   5       25.24       23.60      1.40 o 
   5  13   5       45.57       57.85      2.12 o 
   6  13   5       67.03       67.09      2.32 o 
   7  13   5        2.60        3.49      1.10 o 
   8  13   5       16.74       20.59      1.35 o 
  -7 -12   6        8.71        9.24      1.94 o 
  -6 -12   6       16.02       16.39      2.23 o 
  -5 -12   6        1.30        2.98      1.64 o 
  -4 -12   6        0.23       -1.34      1.34 o 
  -3 -12   6       18.38       15.96      1.40 o 
  -2 -12   6        1.94        0.86      0.71 o 
  -1 -12   6       25.71       26.39      1.37 o 
   0 -12   6       24.45       23.45      1.36 o 
  -9 -11   6        0.62        2.23      1.49 o 
  -8 -11   6        6.17        6.85      1.79 o 
  -7 -11   6        0.00       -1.19      1.19 o 
  -6 -11   6        5.10        4.62      1.64 o 
  -5 -11   6        7.26        7.00      1.64 o 
  -4 -11   6       50.02       44.10      3.13 o 
  -3 -11   6        9.46        9.84      0.84 o 
  -2 -11   6       39.46       37.26      1.48 o 
  -1 -11   6        3.64        4.51      0.82 o 
   0 -11   6       39.55       42.40      1.74 o 
   1 -11   6       81.28       93.04      2.63 o 
   2 -11   6        6.62        4.62      0.94 o 
   3 -11   6        1.54        0.32      1.00 o 
 -10 -10   6        2.86        0.74      1.19 o 
  -9 -10   6       15.26       15.50      2.09 o 
  -8 -10   6        3.82        1.19      1.34 o 
  -7 -10   6        0.04        1.34      1.34 o 
  -6 -10   6        0.18       -1.04      1.04 o 
  -5 -10   6       12.53       11.47      1.79 o 
  -4 -10   6        3.83        5.07      1.49 o 
  -3 -10   6       18.47       18.15      0.99 o 
  -2 -10   6        5.64        4.26      0.66 o 
  -1 -10   6       84.12       86.71      2.09 o 
   0 -10   6        3.87        4.11      0.86 o 
   1 -10   6        0.70       -0.45      0.69 o 
   2 -10   6       12.15       16.27      1.17 o 
   3 -10   6        0.02       -0.82      0.82 o 
   4 -10   6        1.00       -0.82      1.12 o 
 -11  -9   6        2.15        3.08      1.12 o 
 -10  -9   6       11.69       11.47      1.79 o 
  -9  -9   6        0.97        3.13      1.34 o 
  -8  -9   6      106.32       99.98      4.77 o 
  -7  -9   6       25.09       21.60      2.09 o 
  -6  -9   6        9.22        7.90      1.49 o 
  -5  -9   6       25.45       23.54      2.23 o 
  -4  -9   6        0.97        0.52      0.62 o 
  -3  -9   6       70.52       66.17      1.62 o 
  -2  -9   6      177.86      174.41      3.33 o 
  -1  -9   6       14.67       13.72      0.82 o 
   0  -9   6      265.33      269.56      4.84 o 
   1  -9   6        0.80       -0.16      0.56 o 
   2  -9   6       14.55       14.18      0.94 o 
   3  -9   6       16.50       14.92      1.12 o 
   4  -9   6       13.10       13.26      1.36 o 
   5  -9   6       17.29       17.63      1.64 o 
   6  -9   6       15.50       17.88      2.38 o 
 -11  -8   6        1.46        1.83      0.82 o 
 -10  -8   6        0.07       -0.15      1.19 o 
  -9  -8   6        0.09        0.74      1.19 o 
  -8  -8   6        9.44       14.75      1.79 o 
  -7  -8   6       16.41       16.99      1.71 o 
  -6  -8   6        1.16        0.01      0.55 o 
  -5  -8   6       47.80       48.24      2.17 o 
  -4  -8   6       50.94       47.24      1.40 o 
  -3  -8   6       27.62       30.78      0.93 o 
  -2  -8   6       26.56       24.28      0.86 o 
  -1  -8   6      419.28      406.80      6.79 o 
   0  -8   6        2.53        3.62      0.54 o 
   1  -8   6        1.47        0.45      0.46 o 
   2  -8   6        7.02        7.67      1.01 o 
   3  -8   6        1.32        0.19      0.78 o 
   4  -8   6       30.28       31.24      1.19 o 
   5  -8   6       25.96       25.06      1.35 o 
   6  -8   6       55.20       54.95      2.01 o 
   7  -8   6       10.68       13.15      1.37 o 
 -12  -7   6        3.20        5.81      1.19 o 
 -11  -7   6        0.60        0.60      1.12 o 
 -10  -7   6        2.09        2.32      0.72 o 
  -9  -7   6        8.00        8.79      1.49 o 
  -8  -7   6        0.48        0.11      0.52 o 
  -7  -7   6      110.43      123.05      3.12 o 
  -6  -7   6        0.56        1.05      0.74 o 
  -5  -7   6       25.36       20.76      1.24 o 
  -4  -7   6        3.06        7.26      0.52 o 
  -3  -7   6       49.59       47.08      1.12 o 
  -2  -7   6        5.25        4.56      0.43 o 
  -1  -7   6      163.40      140.69      2.34 o 
   0  -7   6       18.43       23.83      0.74 o 
   1  -7   6      144.57      140.72      2.44 o 
   2  -7   6       14.85       17.75      0.93 o 
   3  -7   6        2.77        1.83      0.53 o 
   4  -7   6       45.63       46.70      1.87 o 
   5  -7   6      143.28      143.80      3.73 o 
   6  -7   6       56.67       58.79      2.01 o 
   7  -7   6        7.97        8.46      1.00 o 
   8  -7   6        1.13        0.06      0.89 o 
 -12  -6   6        3.76        5.07      1.19 o 
 -11  -6   6        0.03       -0.74      0.74 o 
 -10  -6   6        1.16        1.70      0.72 o 
  -9  -6   6       48.62       45.59      1.95 o 
  -8  -6   6       17.20       14.60      2.09 o 
  -7  -6   6       18.11       17.04      1.15 o 
  -6  -6   6       63.44       55.21      1.45 o 
  -5  -6   6        3.69        2.74      0.44 o 
  -4  -6   6       58.88       59.10      1.79 o 
  -3  -6   6        3.21        3.32      0.30 o 
  -2  -6   6      341.79      342.32      4.45 o 
  -1  -6   6        7.97        7.71      0.41 o 
   0  -6   6      471.37      492.23      6.49 o 
   1  -6   6       53.57       53.67      1.75 o 
   2  -6   6        9.06       12.30      0.61 o 
   3  -6   6        4.11        3.57      0.50 o 
   4  -6   6       23.29       26.71      0.96 o 
   5  -6   6      274.49      258.76      4.60 o 
   6  -6   6       42.71       48.24      2.73 o 
   7  -6   6       26.39       31.04      1.46 o 
   8  -6   6        1.81        1.14      0.80 o 
   9  -6   6       31.93       40.30      2.26 o 
 -12  -5   6        6.70        5.51      1.19 o 
 -11  -5   6        1.76        2.04      0.78 o 
 -10  -5   6        4.44        3.94      0.66 o 
  -9  -5   6       39.39       42.25      2.16 o 
  -8  -5   6       23.58       25.01      1.51 o 
  -7  -5   6       61.68       61.51      2.16 o 
  -6  -5   6      317.64      329.41      8.29 o 
  -5  -5   6        0.30        0.54      0.38 o 
  -4  -5   6       15.01       10.68      0.42 o 
  -3  -5   6      174.94      172.19      2.24 o 
  -2  -5   6        9.37        8.78      0.38 o 
  -1  -5   6        0.10        0.53      0.37 o 
   0  -5   6        5.88        7.59      0.41 o 
   1  -5   6        0.20        0.08      0.30 o 
   2  -5   6       21.18       26.49      0.81 o 
   3  -5   6       29.49       32.01      0.92 o 
   4  -5   6       40.90       43.31      1.08 o 
   5  -5   6        0.42        0.04      0.45 o 
   6  -5   6        9.05        8.48      0.70 o 
   7  -5   6       18.92       18.15      1.17 o 
   8  -5   6        0.96        0.81      0.68 o 
   9  -5   6        0.76        1.37      0.80 o 
 -12  -4   6        4.01        1.86      0.82 o 
 -11  -4   6        0.01       -0.25      0.68 o 
 -10  -4   6       21.19       20.84      1.36 o 
  -9  -4   6        8.15        8.87      0.80 o 
  -8  -4   6       94.61       87.37      1.93 o 
  -7  -4   6      121.75      120.97      2.44 o 
  -6  -4   6       64.67       74.56      1.55 o 
  -5  -4   6       58.63       49.86      1.20 o 
  -4  -4   6      330.98      356.19      5.56 o 
  -3  -4   6       15.49       16.04      0.49 o 
  -2  -4   6        0.66        0.65      0.19 o 
  -1  -4   6      450.83      464.86      7.92 o 
   0  -4   6      169.18      193.52      2.95 o 
   1  -4   6        0.12       -0.18      0.25 o 
   2  -4   6       16.51       21.77      0.71 o 
   3  -4   6        1.58        0.73      0.33 o 
   4  -4   6       13.25       12.72      0.79 o 
   5  -4   6        1.45        1.81      0.40 o 
   6  -4   6        0.01        0.22      0.47 o 
   7  -4   6      109.62       96.97      2.96 o 
   8  -4   6       95.56       89.83      2.58 o 
   9  -4   6        4.14        4.23      0.86 o 
  10  -4   6        0.62        1.13      0.83 o 
 -12  -3   6        3.09        4.42      0.93 o 
 -11  -3   6       49.30       54.07      2.61 o 
 -10  -3   6       18.56       18.44      1.29 o 
  -9  -3   6       17.04       20.14      1.05 o 
  -8  -3   6        0.56        1.24      0.68 o 
  -7  -3   6       26.81       27.18      1.17 o 
  -6  -3   6        7.85        8.03      0.50 o 
  -5  -3   6        8.14        5.35      0.36 o 
  -4  -3   6       88.54       96.77      1.85 o 
  -3  -3   6       10.75       10.68      0.38 o 
  -2  -3   6       29.45       33.64      0.73 o 
  -1  -3   6      384.16      440.27      5.75 o 
   0  -3   6      483.65      474.74      6.20 o 
   1  -3   6      143.36      158.15      2.49 o 
   2  -3   6      776.48      752.88     10.31 o 
   3  -3   6      113.09       97.32      1.89 o 
   4  -3   6        8.73        9.88      0.62 o 
   5  -3   6       70.27       67.28      1.38 o 
   6  -3   6      355.89      327.64      5.58 o 
   7  -3   6       29.00       25.47      1.09 o 
   8  -3   6       21.92       18.62      1.17 o 
   9  -3   6        7.53        4.72      0.80 o 
  10  -3   6        3.11        4.52      0.89 o 
  11  -3   6        0.76        1.27      0.83 o 
 -12  -2   6       20.76       28.25      2.38 o 
 -11  -2   6        3.88        3.57      0.89 o 
 -10  -2   6       23.96       28.79      2.23 o 
  -9  -2   6       37.64       37.13      4.62 o 
  -8  -2   6       85.20       82.58      2.73 o 
  -7  -2   6      239.57      245.39      4.93 o 
  -6  -2   6      135.95      145.92      2.80 o 
  -5  -2   6       35.37       33.23      0.81 o 
  -4  -2   6      107.76      112.90      1.89 o 
  -3  -2   6      282.94      277.85      3.78 o 
  -2  -2   6        2.75        1.76      0.17 o 
  -1  -2   6       91.94       88.38      1.41 o 
   0  -2   6     1599.07     1661.47     20.73 o 
   1  -2   6     1667.64     1712.13     22.81 o 
   2  -2   6       21.70       11.08      0.47 o 
   3  -2   6       47.77       41.78      1.09 o 
   4  -2   6        0.62        0.72      0.32 o 
   5  -2   6        3.10        3.12      0.38 o 
   6  -2   6      514.38      494.25      8.02 o 
   7  -2   6       96.37       88.84      2.03 o 
   8  -2   6      165.08      156.65      3.96 o 
   9  -2   6       24.85       23.97      1.32 o 
  10  -2   6        3.51        6.47      1.07 o 
  11  -2   6        1.38        4.50      0.91 o 
 -12  -1   6        0.73        0.74      1.49 o 
 -11  -1   6        7.21        7.45      1.19 o 
 -10  -1   6        8.07        6.87      1.00 o 
  -9  -1   6        0.09        1.06      0.89 o 
  -8  -1   6      148.99      146.35      6.33 o 
  -7  -1   6        0.46        0.36      0.50 o 
  -6  -1   6       15.88       16.87      1.05 o 
  -5  -1   6        3.33        4.39      0.40 o 
  -4  -1   6       70.72       67.38      2.09 o 
  -3  -1   6       91.76      110.97      1.77 o 
  -2  -1   6      206.69      252.97      2.92 o 
  -1  -1   6       44.77       48.14      0.83 o 
   0  -1   6      769.87      740.05      8.74 o 
   1  -1   6      375.54      428.50      5.62 o 
   2  -1   6     1049.40     1048.25     14.07 o 
   3  -1   6      505.11      574.64      8.55 o 
   4  -1   6      110.65      112.45      2.24 o 
   5  -1   6      306.64      319.72      5.46 o 
   6  -1   6       41.69       41.90      1.09 o 
   7  -1   6        2.19        1.41      0.48 o 
   8  -1   6        1.13        0.69      0.50 o 
   9  -1   6      133.96      123.65      2.65 o 
  10  -1   6        2.62        0.78      0.66 o 
  11  -1   6        0.02        0.00      0.70 o 
  12  -1   6        4.60        4.76      0.97 o 
 -11   0   6        9.99        9.98      1.79 o 
 -10   0   6        1.13       -0.63      0.63 o 
  -9   0   6       26.20       22.94      2.16 o 
  -8   0   6        0.03        0.60      0.72 o 
  -7   0   6      180.64      168.35      4.58 o 
  -6   0   6       43.40       42.42      1.96 o 
  -5   0   6       67.40       58.14      1.07 o 
  -4   0   6      109.05      110.40      1.41 o 
  -3   0   6      125.48      139.51      1.64 o 
  -2   0   6      658.24      704.31     13.12 o 
  -1   0   6      173.50      197.02      2.46 o 
   0   0   6      254.07      264.45      3.22 o 
   1   0   6      506.40      636.20      7.35 o 
   2   0   6        4.43        5.82      0.28 o 
   3   0   6      103.31      110.21      1.56 o 
   4   0   6        3.03        4.34      0.84 o 
   5   0   6       69.96       68.08      1.54 o 
   6   0   6        4.36        4.73      0.52 o 
   7   0   6       17.80       13.36      0.76 o 
   8   0   6       46.50       47.94      1.45 o 
   9   0   6        1.51        0.99      0.54 o 
  10   0   6        7.04        7.06      0.94 o 
  11   0   6        0.02        0.34      1.17 o 
  12   0   6       49.67       70.41      2.47 o 
 -11   1   6        0.16       -0.45      1.19 o 
 -10   1   6        0.63       -1.04      1.04 o 
  -9   1   6        5.43        6.98      1.04 o 
  -8   1   6       99.74       91.15      3.05 o 
  -7   1   6       94.81       91.39      3.00 o 
  -6   1   6       96.01       92.00      3.20 o 
  -5   1   6      126.65      123.28      1.85 o 
  -4   1   6       11.14       19.96      0.51 o 
  -3   1   6      109.09      125.75      1.64 o 
  -2   1   6        3.28        7.16      0.28 o 
  -1   1   6        2.78        5.27      0.33 o 
   0   1   6      686.79      687.82      9.13 o 
   1   1   6        8.28       12.66      0.53 o 
   2   1   6       82.04       82.44      1.21 o 
   3   1   6      297.70      277.54      3.67 o 
   4   1   6       12.29       16.75      0.57 o 
   5   1   6      432.86      448.00      7.20 o 
   6   1   6      102.38      101.42      1.88 o 
   7   1   6       29.01       34.51      1.54 o 
   8   1   6      208.21      189.72      3.59 o 
   9   1   6       19.10       15.53      1.25 o 
  10   1   6       17.22       14.72      0.89 o 
  11   1   6        0.03       -0.14      0.63 o 
  12   1   6        5.32        6.22      1.06 o 
 -11   2   6        0.58        0.45      1.49 o 
 -10   2   6        7.31        6.41      1.79 o 
  -9   2   6        0.79        2.09      1.34 o 
  -8   2   6       69.21       58.56      3.58 o 
  -7   2   6      348.08      341.50      8.79 o 
  -6   2   6      158.79      167.08      4.58 o 
  -5   2   6       37.96       30.31      0.87 o 
  -4   2   6       17.73       12.23      0.42 o 
  -3   2   6       13.23        8.60      0.33 o 
  -2   2   6     1086.61     1113.73     12.56 o 
  -1   2   6      425.82      461.75      5.66 o 
   0   2   6       96.83      101.07      1.56 o 
   1   2   6       75.22      100.47      1.48 o 
   2   2   6      113.10      153.85      2.48 o 
   3   2   6      474.72      491.62      7.97 o 
   4   2   6      719.33      716.52     10.14 o 
   5   2   6        9.95        7.05      0.43 o 
   6   2   6      376.83      396.37      5.90 o 
   7   2   6       53.44       58.80      1.51 o 
   8   2   6        0.16        1.05      0.45 o 
   9   2   6      272.11      278.45      4.97 o 
  10   2   6        6.88        5.82      0.70 o 
  11   2   6        5.54        7.04      0.74 o 
  12   2   6        1.37        3.50      1.07 o 
 -10   3   6        0.61        0.74      1.34 o 
  -9   3   6       11.57        8.19      1.64 o 
  -8   3   6        1.08        0.15      1.04 o 
  -7   3   6        9.20        4.62      1.34 o 
  -6   3   6        3.21        4.08      0.44 o 
  -5   3   6      183.67      188.79      3.27 o 
  -4   3   6      266.42      268.26      3.68 o 
  -3   3   6      296.15      287.30      3.69 o 
  -2   3   6       59.59       63.94      1.06 o 
  -1   3   6       67.09       64.01      1.08 o 
   0   3   6      151.59      140.23      2.09 o 
   1   3   6      385.34      408.12      5.08 o 
   2   3   6      426.49      553.79      6.78 o 
   3   3   6        1.75        0.71      0.24 o 
   4   3   6       37.06       44.18      1.21 o 
   5   3   6       18.85       20.29      0.74 o 
   6   3   6        0.65        1.67      1.02 o 
   7   3   6       97.13      103.88      2.22 o 
   8   3   6      361.56      352.41      5.94 o 
   9   3   6       12.17        8.15      0.72 o 
  10   3   6       55.86       49.53      1.54 o 
  11   3   6        0.24        0.02      0.65 o 
  12   3   6        0.16        0.58      0.66 o 
  13   3   6        1.70        1.46      0.83 o 
  -9   4   6        3.57        5.36      1.49 o 
  -8   4   6       37.77       40.83      2.98 o 
  -7   4   6        2.66        3.13      1.19 o 
  -6   4   6        5.50        2.94      0.48 o 
  -5   4   6        0.62        2.54      0.47 o 
  -4   4   6      116.33      108.58      1.97 o 
  -3   4   6        1.05        3.11      0.44 o 
  -2   4   6       18.28       20.64      0.58 o 
  -1   4   6       32.59       19.30      0.59 o 
   0   4   6       63.47       60.00      1.11 o 
   1   4   6        2.63        4.95      0.59 o 
   2   4   6      510.06      557.58      7.25 o 
   3   4   6        8.15        6.46      0.50 o 
   4   4   6      115.67      107.43      1.74 o 
   5   4   6       54.98       58.92      1.22 o 
   6   4   6       14.27       11.99      0.56 o 
   7   4   6       51.85       60.12      1.53 o 
   8   4   6      154.52      157.23      3.05 o 
   9   4   6      261.54      228.19      4.21 o 
  10   4   6       64.06       71.92      1.92 o 
  11   4   6        1.66        2.37      0.61 o 
  12   4   6        6.61        9.71      0.87 o 
  13   4   6        0.43        0.81      0.71 o 
  -9   5   6        3.11        4.02      1.49 o 
  -8   5   6        1.98        3.58      1.49 o 
  -7   5   6        0.05       -1.04      1.04 o 
  -6   5   6        4.09        3.38      0.57 o 
  -5   5   6        5.50        3.16      0.56 o 
  -4   5   6       28.65       26.25      1.08 o 
  -3   5   6       66.85       76.62      1.72 o 
  -2   5   6        2.56        2.52      0.32 o 
  -1   5   6       24.70       24.71      0.77 o 
   0   5   6      235.49      230.37      3.25 o 
   1   5   6       67.44       75.33      1.44 o 
   2   5   6       90.63       92.16      1.54 o 
   3   5   6      146.30      160.18      2.64 o 
   4   5   6      197.45      202.02      3.22 o 
   5   5   6        0.34        0.13      0.28 o 
   6   5   6      142.91      140.36      2.95 o 
   7   5   6        7.82        5.75      0.66 o 
   8   5   6        4.37        5.13      0.60 o 
   9   5   6       92.15       98.99      2.33 o 
  10   5   6       69.97       78.78      2.03 o 
  11   5   6       13.49       18.04      0.99 o 
  12   5   6        5.65        7.89      0.82 o 
  13   5   6        0.12        0.13      0.68 o 
  -8   6   6        1.23        6.70      1.64 o 
  -7   6   6        0.93        0.45      1.19 o 
  -6   6   6       33.85       35.79      1.36 o 
  -5   6   6        4.76        3.35      0.56 o 
  -4   6   6       30.96       25.88      1.59 o 
  -3   6   6       11.16        7.03      0.59 o 
  -2   6   6       54.06       52.69      1.20 o 
  -1   6   6        2.31        3.89      0.37 o 
   0   6   6      394.01      387.15      5.70 o 
   1   6   6       12.33       12.86      0.90 o 
   2   6   6       46.09       45.11      1.09 o 
   3   6   6       67.89       53.08      1.29 o 
   4   6   6      169.38      158.90      2.66 o 
   5   6   6       14.11       15.46      0.65 o 
   6   6   6      108.55      110.60      1.84 o 
   7   6   6      137.60      125.58      2.95 o 
   8   6   6       51.42       46.58      1.84 o 
   9   6   6      607.05      591.15     11.04 o 
  10   6   6      263.76      248.38      4.56 o 
  11   6   6        0.77        0.90      0.59 o 
  12   6   6        2.53        3.34      0.69 o 
  13   6   6        1.86        0.75      0.63 o 
  -7   7   6        2.46        4.02      1.49 o 
  -6   7   6        0.02        0.86      0.54 o 
  -5   7   6       35.64       36.35      1.43 o 
  -4   7   6       86.74       80.38      2.14 o 
  -3   7   6        9.28        6.21      0.71 o 
  -2   7   6       99.50       94.89      2.16 o 
  -1   7   6      267.83      254.02      3.97 o 
   0   7   6       41.99       42.32      1.09 o 
   1   7   6      101.44       94.99      1.81 o 
   2   7   6      479.30      460.46      6.75 o 
   3   7   6       12.65       16.08      0.70 o 
   4   7   6       31.86       28.69      0.90 o 
   5   7   6      270.85      267.84      4.22 o 
   6   7   6      224.84      226.39      3.35 o 
   7   7   6        1.16        2.26      0.51 o 
   8   7   6      313.46      337.20      6.71 o 
   9   7   6      271.06      296.97      6.11 o 
  10   7   6       51.89       42.20      1.47 o 
  11   7   6       11.69        8.81      0.84 o 
  12   7   6       17.82       15.30      1.02 o 
  -6   8   6       19.59       17.80      1.11 o 
  -5   8   6        4.18        4.76      0.74 o 
  -4   8   6       13.95        8.46      0.80 o 
  -3   8   6        1.97        2.78      0.62 o 
  -2   8   6       19.73       18.03      1.18 o 
  -1   8   6       54.58       53.62      1.59 o 
   0   8   6       29.52       32.49      1.71 o 
   1   8   6       14.87       13.53      0.91 o 
   2   8   6        9.53       10.17      0.62 o 
   3   8   6      233.02      236.07      3.80 o 
   4   8   6        0.82        0.58      0.39 o 
   5   8   6        3.86        2.66      0.44 o 
   6   8   6       33.12       29.44      0.96 o 
   7   8   6       15.20       15.94      0.62 o 
   8   8   6       39.87       38.77      1.76 o 
   9   8   6        3.56        0.60      0.66 o 
  10   8   6       55.02       53.02      1.92 o 
  11   8   6       62.88       68.68      1.97 o 
  12   8   6       50.75       54.56      2.06 o 
  -5   9   6        1.93        2.83      0.71 o 
  -4   9   6       11.28       13.61      0.94 o 
  -3   9   6       24.71       22.52      1.20 o 
  -2   9   6        1.28        0.50      0.54 o 
  -1   9   6       53.66       56.97      1.64 o 
   0   9   6      318.05      321.11      5.68 o 
   1   9   6      126.08      123.54      2.65 o 
   2   9   6      161.43      148.40      2.66 o 
   3   9   6        2.22        2.21      0.47 o 
   4   9   6       10.05       10.69      1.39 o 
   5   9   6       39.34       44.28      1.19 o 
   6   9   6        2.18        0.93      0.42 o 
   7   9   6       18.41       14.70      0.79 o 
   8   9   6        0.01        0.19      0.63 o 
   9   9   6        4.17        2.67      1.56 o 
  10   9   6        0.38        0.16      0.96 o 
  11   9   6      218.33      235.27      9.09 o 
  12   9   6       12.87       14.47      1.52 o 
  -4  10   6       17.69       23.15      1.28 o 
  -3  10   6       10.54        9.47      0.91 o 
  -2  10   6        7.49        8.87      0.90 o 
  -1  10   6       12.82       14.50      0.89 o 
   0  10   6      126.26      118.25      2.65 o 
   1  10   6      111.18      114.19      2.57 o 
   2  10   6        3.27        4.34      0.74 o 
   3  10   6      101.44      108.33      3.37 o 
   4  10   6      107.54      108.61      3.42 o 
   5  10   6        3.32        5.00      2.16 o 
   6  10   6        0.48        0.53      0.59 o 
   7  10   6        1.46        1.00      0.65 o 
   8  10   6        0.20        0.53      1.04 o 
   9  10   6       17.43       15.29      1.37 o 
  10  10   6        3.75        7.90      1.79 o 
  11  10   6       39.70       50.66      3.58 o 
  -3  11   6        0.00       -0.77      0.78 o 
  -2  11   6        4.90        5.39      1.00 o 
  -1  11   6        2.86        3.58      0.95 o 
   0  11   6        0.45        0.59      0.78 o 
   1  11   6        7.19        7.25      1.64 o 
   2  11   6       48.53       52.37      1.86 o 
   3  11   6       75.89       89.31      3.11 o 
   4  11   6       10.41       15.50      1.86 o 
   5  11   6        0.00       -0.02      0.68 o 
   6  11   6        1.88       -0.32      1.27 o 
   7  11   6        1.23        1.07      0.78 o 
   8  11   6        0.00        0.32      0.82 o 
   9  11   6        0.06       -0.78      0.78 o 
  10  11   6        5.86        7.30      1.79 o 
  -1  12   6       17.33       23.32      1.63 o 
   0  12   6       34.07       38.18      2.53 o 
   1  12   6        2.95        1.95      1.12 o 
   2  12   6       15.78       16.98      1.14 o 
   3  12   6       41.74       38.46      1.63 o 
   4  12   6        4.88        3.96      0.80 o 
   5  12   6        9.31       12.77      1.06 o 
   6  12   6       19.84       20.25      1.63 o 
   7  12   6        3.52        2.61      0.95 o 
   8  12   6       22.34       28.89      1.95 o 
   9  12   6        0.52        0.59      1.00 o 
   2  13   6        2.32        2.53      1.49 o 
   3  13   6       15.16       15.90      1.20 o 
   4  13   6       14.13       13.37      1.14 o 
   5  13   6       75.65       80.51      2.58 o 
   6  13   6        2.90        1.08      0.80 o 
   7  13   6       21.25       20.64      1.68 o 
  -6 -12   7        0.62        1.34      1.64 o 
  -5 -12   7        9.40        9.83      2.23 o 
  -4 -12   7        0.57       -1.04      1.49 o 
  -3 -12   7        6.27        5.96      1.79 o 
  -2 -12   7       52.50       59.15      3.87 o 
  -1 -12   7        0.02       -0.19      0.71 o 
  -8 -11   7        5.09        5.21      1.79 o 
  -7 -11   7       39.51       44.85      3.43 o 
  -6 -11   7        8.83        7.15      1.94 o 
  -5 -11   7       47.10       46.04      3.43 o 
  -4 -11   7       20.87       20.56      2.38 o 
  -3 -11   7        3.68        4.17      1.64 o 
  -2 -11   7       10.01        9.88      0.93 o 
  -1 -11   7       20.24       20.72      1.23 o 
   0 -11   7       29.97       32.49      1.60 o 
   1 -11   7        0.00       -0.76      0.76 o 
   2 -11   7        1.12       -0.68      0.79 o 
  -9 -10   7       12.10       13.71      2.09 o 
  -8 -10   7       22.73       23.99      2.53 o 
  -7 -10   7       30.26       31.14      2.68 o 
  -6 -10   7        3.18        2.68      1.49 o 
  -5 -10   7       37.79       39.48      2.98 o 
  -4 -10   7       36.25       35.16      2.98 o 
  -3 -10   7       32.71       33.52      2.68 o 
  -2 -10   7       10.11        9.77      0.82 o 
  -1 -10   7       14.75       14.61      1.34 o 
   0 -10   7        3.33        2.49      0.68 o 
   1 -10   7       16.55       19.45      1.53 o 
   2 -10   7        5.03        2.51      1.54 o 
   3 -10   7        4.92        2.23      1.16 o 
   4 -10   7        0.31       -1.00      1.00 o 
 -10  -9   7        2.27        0.30      1.19 o 
  -9  -9   7        1.01        1.79      1.49 o 
  -8  -9   7       23.78       24.58      2.38 o 
  -7  -9   7       63.42       60.05      3.72 o 
  -6  -9   7        6.25        2.98      1.34 o 
  -5  -9   7       14.01       11.77      1.79 o 
  -4  -9   7       16.78       17.43      2.09 o 
  -3  -9   7        5.39        6.11      0.77 o 
  -2  -9   7        5.54        4.69      0.65 o 
  -1  -9   7       71.51       73.46      1.86 o 
   0  -9   7       28.15       29.82      1.26 o 
   1  -9   7       84.16       86.87      3.23 o 
   2  -9   7        0.07       -0.25      0.69 o 
   3  -9   7       21.12       17.96      1.23 o 
   4  -9   7       10.63       13.18      1.42 o 
   5  -9   7        3.33        0.89      1.64 o 
 -11  -8   7        0.26        0.27      0.82 o 
 -10  -8   7        0.97        1.71      0.82 o 
  -9  -8   7       70.56       63.32      3.72 o 
  -8  -8   7       36.06       33.82      2.83 o 
  -7  -8   7       35.86       36.50      2.83 o 
  -6  -8   7        1.25       -0.25      0.82 o 
  -5  -8   7       38.59       32.37      3.50 o 
  -4  -8   7       29.52       26.74      1.43 o 
  -3  -8   7      156.91      154.15      3.49 o 
  -2  -8   7        3.61        2.78      0.50 o 
  -1  -8   7        0.28        0.67      0.49 o 
   0  -8   7      180.05      174.19      3.39 o 
   1  -8   7        2.03        1.68      0.51 o 
   2  -8   7        5.12        4.34      0.76 o 
   3  -8   7        1.88        0.25      0.69 o 
   4  -8   7        1.93        2.06      1.00 o 
   5  -8   7       24.38       22.92      4.54 o 
   6  -8   7        8.68        4.97      1.14 o 
 -11  -7   7        5.21        5.75      1.04 o 
 -10  -7   7        4.70        5.43      1.00 o 
  -9  -7   7        3.35        2.93      0.89 o 
  -8  -7   7       17.79       14.60      1.94 o 
  -7  -7   7        9.50        5.21      1.49 o 
  -6  -7   7        5.03        4.32      0.74 o 
  -5  -7   7       92.72       87.91      2.56 o 
  -4  -7   7       33.47       33.36      1.48 o 
  -3  -7   7        2.26        1.46      0.60 o 
  -2  -7   7        0.06       -0.18      0.41 o 
  -1  -7   7        0.43        0.95      0.39 o 
   0  -7   7        1.53        0.92      0.41 o 
   1  -7   7       45.03       40.76      1.16 o 
   2  -7   7        0.11       -0.11      0.35 o 
   3  -7   7       65.79       70.06      1.85 o 
   4  -7   7        6.52        7.47      0.91 o 
   5  -7   7      127.42      125.98      3.12 o 
   6  -7   7        0.43       -0.47      1.02 o 
   7  -7   7        2.87        3.42      0.89 o 
 -11  -6   7        0.98        0.74      1.04 o 
 -10  -6   7       19.61       25.57      1.63 o 
  -9  -6   7        9.44        9.57      1.10 o 
  -8  -6   7        0.04        0.38      0.68 o 
  -7  -6   7        7.99       10.14      0.96 o 
  -6  -6   7        8.88        7.78      0.76 o 
  -5  -6   7       32.60       31.12      1.13 o 
  -4  -6   7       27.14       21.48      0.94 o 
  -3  -6   7        0.35        0.69      0.35 o 
  -2  -6   7       30.01       28.24      0.73 o 
  -1  -6   7      433.71      453.13      6.46 o 
   0  -6   7       30.67       37.42      1.02 o 
   1  -6   7      104.03      100.99      2.15 o 
   2  -6   7       34.88       36.16      1.03 o 
   3  -6   7       30.69       30.02      1.13 o 
   4  -6   7      146.74      139.43      2.90 o 
   5  -6   7       20.36       20.57      1.55 o 
   6  -6   7        2.39        2.68      0.80 o 
   7  -6   7        0.00        0.09      0.71 o 
   8  -6   7       12.61       13.17      1.71 o 
 -11  -5   7        0.51       -0.15      0.89 o 
 -10  -5   7        0.00       -0.06      0.74 o 
  -9  -5   7       34.75       33.07      2.46 o 
  -8  -5   7       10.52        9.17      1.39 o 
  -7  -5   7        0.29       -0.17      0.38 o 
  -6  -5   7        0.00       -0.13      0.32 o 
  -5  -5   7      204.25      197.63      3.80 o 
  -4  -5   7       93.39       97.65      2.17 o 
  -3  -5   7        1.72        2.95      0.30 o 
  -2  -5   7       59.31       54.37      1.03 o 
  -1  -5   7       76.20       80.32      1.72 o 
   0  -5   7      176.95      176.97      2.93 o 
   1  -5   7       47.58       52.06      1.12 o 
   2  -5   7       21.83       24.82      0.84 o 
   3  -5   7       46.26       47.46      1.25 o 
   4  -5   7        8.80        7.80      0.80 o 
   5  -5   7       12.33       10.54      0.76 o 
   6  -5   7       26.57       26.47      1.15 o 
   7  -5   7       69.71       60.58      2.19 o 
   8  -5   7        3.98        3.88      0.86 o 
   9  -5   7        3.27        2.64      1.15 o 
 -11  -4   7        4.21        3.16      0.97 o 
 -10  -4   7        7.51       11.08      3.05 o 
  -9  -4   7        0.72        1.14      0.57 o 
  -8  -4   7        2.47        2.26      0.47 o 
  -7  -4   7        2.57        1.45      0.45 o 
  -6  -4   7       61.29       65.13      2.42 o 
  -5  -4   7        0.03       -0.40      0.52 o 
  -4  -4   7       81.58       91.12      2.06 o 
  -3  -4   7        8.64        8.82      0.45 o 
  -2  -4   7      330.28      338.86      4.57 o 
  -1  -4   7       55.08       62.34      1.24 o 
   0  -4   7       84.56       83.43      2.27 o 
   1  -4   7      284.55      294.19      4.35 o 
   2  -4   7       18.93       24.38      0.88 o 
   3  -4   7        1.57        1.13      0.34 o 
   4  -4   7       34.78       37.41      1.11 o 
   5  -4   7       33.25       27.25      1.08 o 
   6  -4   7      102.49       97.29      2.23 o 
   7  -4   7       28.25       27.38      1.19 o 
   8  -4   7       11.42       15.93      1.12 o 
   9  -4   7       25.26       23.09      1.37 o 
  10  -4   7       20.26       23.16      1.84 o 
 -11  -3   7       17.32       16.43      1.36 o 
 -10  -3   7        2.00        3.22      0.82 o 
  -9  -3   7        0.24        0.08      1.04 o 
  -8  -3   7       31.53       32.95      1.35 o 
  -7  -3   7        7.08        9.21      0.77 o 
  -6  -3   7       98.55       95.18      2.38 o 
  -5  -3   7        3.81        7.46      0.57 o 
  -4  -3   7      114.90      126.08      2.33 o 
  -3  -3   7       18.15       15.86      0.49 o 
  -2  -3   7       25.34       25.05      0.83 o 
  -1  -3   7        1.88        1.00      0.29 o 
   0  -3   7      160.48      158.31      2.36 o 
   1  -3   7      355.80      358.58      5.54 o 
   2  -3   7        9.42       11.32      0.57 o 
   3  -3   7      151.32      127.65      2.36 o 
   4  -3   7        1.40        2.24      0.43 o 
   5  -3   7       12.03       13.33      0.70 o 
   6  -3   7        2.37        3.20      0.67 o 
   7  -3   7       96.08       96.25      2.23 o 
   8  -3   7        5.69        4.42      0.66 o 
   9  -3   7       11.59       13.02      1.12 o 
  10  -3   7        0.77        3.62      1.06 o 
 -11  -2   7        5.09        4.77      0.96 o 
 -10  -2   7        1.92        1.27      0.78 o 
  -9  -2   7       57.21       61.68      4.10 o 
  -8  -2   7        0.11       -0.20      0.60 o 
  -7  -2   7      142.29      151.14      3.35 o 
  -6  -2   7       45.45       50.51      1.83 o 
  -5  -2   7       41.96       46.53      1.25 o 
  -4  -2   7       64.91       65.39      1.31 o 
  -3  -2   7       52.97       49.30      0.85 o 
  -2  -2   7      332.71      319.56      3.98 o 
  -1  -2   7      699.94      727.42      9.30 o 
   0  -2   7     1061.87     1137.93     14.38 o 
   1  -2   7     1076.03     1045.68     14.18 o 
   2  -2   7        9.89        5.83      0.42 o 
   3  -2   7      284.06      292.45      4.67 o 
   4  -2   7        0.47        1.55      0.40 o 
   5  -2   7        0.82        0.51      0.40 o 
   6  -2   7     1029.73      951.15     15.29 o 
   7  -2   7        0.12        1.35      0.56 o 
   8  -2   7       11.27       15.29      0.87 o 
   9  -2   7        8.47        9.38      1.61 o 
  10  -2   7        7.74        5.81      0.94 o 
  11  -2   7        0.14       -0.16      0.80 o 
 -11  -1   7        4.50        6.31      1.07 o 
 -10  -1   7        1.00        2.60      0.89 o 
  -9  -1   7       63.74       65.30      2.53 o 
  -8  -1   7        0.00       -0.47      0.72 o 
  -7  -1   7       23.11       27.26      1.22 o 
  -6  -1   7      179.56      181.66      6.91 o 
  -5  -1   7       22.58       21.98      1.00 o 
  -4  -1   7      240.53      249.64      4.07 o 
  -3  -1   7       25.63       22.78      0.56 o 
  -2  -1   7       30.60       27.85      0.54 o 
  -1  -1   7       73.41       72.61      1.16 o 
   0  -1   7      121.52      110.68      1.62 o 
   1  -1   7      397.15      436.53      5.62 o 
   2  -1   7       60.01       65.93      1.28 o 
   3  -1   7      109.95      107.86      2.19 o 
   4  -1   7      112.11      104.67      2.19 o 
   5  -1   7        3.80        3.06      0.60 o 
   6  -1   7      222.39      211.01      3.90 o 
   7  -1   7       26.29       20.19      1.11 o 
   8  -1   7        2.63        0.74      0.52 o 
   9  -1   7       19.13       24.85      1.72 o 
  10  -1   7        2.77        4.93      0.83 o 
  11  -1   7        1.09        2.48      0.86 o 
 -11   0   7        0.86        0.00      1.19 o 
 -10   0   7        0.00       -0.03      1.27 o 
  -9   0   7       74.42       75.55      2.91 o 
  -8   0   7      168.48      177.13      6.70 o 
  -7   0   7      260.20      252.70      6.48 o 
  -6   0   7        1.15        2.32      0.56 o 
  -5   0   7        6.33        5.33      0.57 o 
  -4   0   7        8.45        6.98      0.50 o 
  -3   0   7       91.67       96.34      1.34 o 
  -2   0   7      384.51      400.18      4.74 o 
  -1   0   7       92.88       91.70      1.63 o 
   0   0   7     1702.14     1899.78     21.38 o 
   1   0   7      890.50      851.26      9.81 o 
   2   0   7      100.46       96.05      1.42 o 
   3   0   7       14.58        8.03      0.40 o 
   4   0   7       92.02       84.54      1.84 o 
   5   0   7      158.20      170.68      3.23 o 
   6   0   7      228.73      218.30      4.01 o 
   7   0   7      364.89      351.65      6.88 o 
   8   0   7        3.25        8.23      0.80 o 
   9   0   7       25.23       26.79      1.33 o 
  10   0   7        0.03       -0.10      0.56 o 
  11   0   7        0.03        0.22      0.71 o 
  12   0   7       13.23        9.73      1.14 o 
 -10   1   7       21.37       22.20      2.23 o 
  -9   1   7        0.37        0.32      0.78 o 
  -8   1   7        2.33        2.81      0.89 o 
  -7   1   7        3.74        4.59      1.42 o 
  -6   1   7       50.89       53.37      2.31 o 
  -5   1   7       36.59       33.20      2.06 o 
  -4   1   7       92.51       82.75      1.36 o 
  -3   1   7      166.01      163.97      2.37 o 
  -2   1   7      159.76      164.27      2.13 o 
  -1   1   7       35.50       49.09      1.36 o 
   0   1   7     1082.25     1218.50     14.99 o 
   1   1   7      128.11      142.25      2.10 o 
   2   1   7      120.58      160.23      2.14 o 
   3   1   7       93.36      102.96      1.68 o 
   4   1   7       13.60       11.31      0.52 o 
   5   1   7      114.03      109.96      2.02 o 
   6   1   7      533.06      500.67      7.38 o 
   7   1   7       80.42       71.63      1.71 o 
   8   1   7       82.34       77.93      2.21 o 
   9   1   7        9.27        8.36      1.41 o 
  10   1   7        1.60        1.03      0.59 o 
  11   1   7        0.00        0.78      0.71 o 
  12   1   7       15.79       19.89      1.40 o 
 -10   2   7        1.86        3.13      1.49 o 
  -9   2   7       12.79       15.79      1.94 o 
  -8   2   7        4.65        5.10      1.00 o 
  -7   2   7       45.78       39.39      1.95 o 
  -6   2   7      192.91      188.24      5.16 o 
  -5   2   7        1.59        2.15      1.56 o 
  -4   2   7       39.31       45.84      0.92 o 
  -3   2   7       32.03       38.93      0.74 o 
  -2   2   7        2.94        4.08      0.30 o 
  -1   2   7        0.78        2.78      0.31 o 
   0   2   7        6.01        4.59      0.42 o 
   1   2   7       61.47       63.72      1.21 o 
   2   2   7      166.72      174.07      2.83 o 
   3   2   7      145.05      174.86      3.22 o 
   4   2   7       27.80       27.44      0.80 o 
   5   2   7        5.19        6.42      0.76 o 
   6   2   7       13.96       18.98      0.73 o 
   7   2   7       81.82       64.78      1.90 o 
   8   2   7       46.04       46.65      1.87 o 
   9   2   7       81.24       74.09      4.36 o 
  10   2   7        2.61        3.53      0.71 o 
  11   2   7        0.02       -0.08      0.63 o 
  12   2   7        4.59        5.11      2.01 o 
 -10   3   7        2.89        6.56      1.64 o 
  -9   3   7        1.64        1.49      1.19 o 
  -8   3   7      115.22      102.06      5.07 o 
  -7   3   7        0.22        0.86      0.89 o 
  -6   3   7      104.78       92.33      3.65 o 
  -5   3   7        7.39       13.92      0.83 o 
  -4   3   7       91.72       84.58      1.45 o 
  -3   3   7      286.44      288.62      3.95 o 
  -2   3   7      359.68      355.21      4.50 o 
  -1   3   7      103.64      109.74      1.67 o 
   0   3   7      713.43      705.60      9.09 o 
   1   3   7        1.78        5.59      0.33 o 
   2   3   7      727.98      706.76      9.11 o 
   3   3   7      269.60      282.27      4.85 o 
   4   3   7       99.59      117.61      2.38 o 
   5   3   7        0.91        2.03      0.33 o 
   6   3   7       53.48       50.86      1.19 o 
   7   3   7       52.72       53.93      1.27 o 
   8   3   7      999.15      969.04     15.06 o 
   9   3   7        1.95        2.97      0.65 o 
  10   3   7       55.76       54.17      1.86 o 
  11   3   7       36.46       27.61      1.40 o 
  12   3   7        2.11        3.73      0.85 o 
  -9   4   7        0.09       -1.04      1.04 o 
  -8   4   7        0.41        0.60      1.34 o 
  -7   4   7       25.91       19.52      2.23 o 
  -6   4   7       28.83       23.84      2.23 o 
  -5   4   7       35.11       38.11      1.15 o 
  -4   4   7       18.64       17.19      0.80 o 
  -3   4   7      162.06      151.54      2.31 o 
  -2   4   7        4.93        5.57      0.36 o 
  -1   4   7       14.83       14.57      0.77 o 
   0   4   7      156.83      150.12      2.27 o 
   1   4   7       17.71       23.47      0.66 o 
   2   4   7      120.00      121.72      1.92 o 
   3   4   7      206.00      219.67      3.47 o 
   4   4   7        8.23        7.68      0.52 o 
   5   4   7      338.90      330.26      5.66 o 
   6   4   7       47.58       47.00      1.26 o 
   7   4   7      230.63      205.03      3.80 o 
   8   4   7       33.05       24.12      1.18 o 
   9   4   7      363.90      394.47      6.70 o 
  10   4   7        4.78       10.11      0.84 o 
  11   4   7       10.08       15.78      0.95 o 
  12   4   7        4.45        5.41      0.89 o 
  -8   5   7       13.92       13.26      1.94 o 
  -7   5   7        3.32        2.98      1.49 o 
  -6   5   7       78.17       80.01      4.17 o 
  -5   5   7        1.53        3.26      0.70 o 
  -4   5   7      111.34      106.91      2.51 o 
  -3   5   7      362.03      360.00      6.08 o 
  -2   5   7        0.00       -0.05      0.38 o 
  -1   5   7       34.75       33.39      0.81 o 
   0   5   7      139.01      131.39      2.09 o 
   1   5   7        4.52        3.14      0.33 o 
   2   5   7       39.14       35.17      0.95 o 
   3   5   7       18.15       17.27      0.68 o 
   4   5   7       33.41       32.63      0.90 o 
   5   5   7      140.39      143.27      2.81 o 
   6   5   7       28.05       26.59      1.01 o 
   7   5   7       22.36       18.13      1.50 o 
   8   5   7      265.87      258.91      5.05 o 
   9   5   7       65.54       66.44      1.88 o 
  10   5   7       58.70       54.00      1.69 o 
  11   5   7       14.44       17.12      1.04 o 
  12   5   7       13.39       16.74      1.06 o 
  -8   6   7        5.04        7.60      1.79 o 
  -7   6   7       17.31       17.58      2.09 o 
  -6   6   7       10.89        9.09      1.79 o 
  -5   6   7       30.24       27.45      1.20 o 
  -4   6   7        4.24        1.65      0.56 o 
  -3   6   7      296.58      292.69      5.66 o 
  -2   6   7       73.28       68.77      1.50 o 
  -1   6   7       25.23       26.91      0.88 o 
   0   6   7       15.80       16.89      0.72 o 
   1   6   7      136.54      140.61      2.44 o 
   2   6   7       69.72       70.51      1.48 o 
   3   6   7      330.48      318.94      4.88 o 
   4   6   7       46.15       43.30      1.10 o 
   5   6   7        4.07        4.82      0.62 o 
   6   6   7       17.32       14.90      0.74 o 
   7   6   7      165.92      155.06      5.02 o 
   8   6   7       11.64        7.09      0.86 o 
   9   6   7      339.73      331.30      5.79 o 
  10   6   7       35.64       42.88      1.49 o 
  11   6   7        0.82        1.88      0.71 o 
  12   6   7        0.54        0.00      0.56 o 
  -7   7   7        0.43        0.60      1.19 o 
  -6   7   7       23.61       24.73      2.38 o 
  -5   7   7        4.57        8.01      0.78 o 
  -4   7   7       30.57       26.51      1.37 o 
  -3   7   7        3.11        2.53      0.61 o 
  -2   7   7      224.87      219.98      4.09 o 
  -1   7   7       18.98       17.90      0.78 o 
   0   7   7        4.18        3.88      0.50 o 
   1   7   7       11.08        9.56      0.79 o 
   2   7   7      317.12      320.93      4.95 o 
   3   7   7       12.64       15.43      0.73 o 
   4   7   7      117.05      113.16      2.24 o 
   5   7   7        1.84        1.69      0.44 o 
   6   7   7      126.16      120.92      2.26 o 
   7   7   7      583.77      568.63      8.58 o 
   8   7   7        1.30        3.25      0.76 o 
   9   7   7        9.28       13.19      1.08 o 
  10   7   7        0.02        0.53      0.58 o 
  11   7   7        1.58        0.50      0.57 o 
  12   7   7        5.08        4.75      0.76 o 
  -6   8   7        0.75        1.49      1.34 o 
  -5   8   7        4.28        7.56      0.82 o 
  -4   8   7        3.61        4.20      0.73 o 
  -3   8   7       20.89       22.89      1.14 o 
  -2   8   7        0.05       -0.20      0.69 o 
  -1   8   7        7.36        6.93      0.68 o 
   0   8   7       12.24       13.86      0.80 o 
   1   8   7      825.01      856.99     12.19 o 
   2   8   7      132.59      131.44      2.44 o 
   3   8   7       10.82        9.65      0.73 o 
   4   8   7        4.82        3.87      0.48 o 
   5   8   7        1.72        0.42      0.38 o 
   6   8   7       77.62       68.96      1.55 o 
   7   8   7        0.26        0.61      0.49 o 
   8   8   7      222.31      238.70      5.45 o 
   9   8   7        7.14        7.85      0.91 o 
  10   8   7        1.85        2.07      0.74 o 
  11   8   7        6.56        2.58      0.69 o 
  12   8   7       11.34       14.30      1.25 o 
  -5   9   7        4.98        5.31      1.04 o 
  -4   9   7        1.35       -0.59      0.59 o 
  -3   9   7        5.58        5.18      0.76 o 
  -2   9   7        5.53        5.47      0.76 o 
  -1   9   7        0.50        0.91      0.49 o 
   0   9   7        2.34        2.85      0.73 o 
   1   9   7      172.92      172.57      3.06 o 
   2   9   7       60.72       54.31      1.43 o 
   3   9   7      135.61      143.50      2.73 o 
   4   9   7       93.82       97.47      3.25 o 
   5   9   7        1.26        0.75      1.01 o 
   6   9   7       13.80       16.00      0.89 o 
   7   9   7        3.74        2.85      0.59 o 
   8   9   7       72.89       75.15      2.35 o 
   9   9   7       13.94       15.05      1.48 o 
  10   9   7       52.57       50.28      2.47 o 
  11   9   7        9.36        5.26      1.21 o 
  -3  10   7        0.77       -0.14      0.63 o 
  -2  10   7        2.21        1.26      0.63 o 
  -1  10   7        0.03       -0.54      0.54 o 
   0  10   7        1.51        1.93      0.63 o 
   1  10   7       64.76       61.77      2.01 o 
   2  10   7       77.81       74.48      2.21 o 
   3  10   7      154.95      162.26      3.90 o 
   4  10   7       26.23       32.48      1.43 o 
   5  10   7        0.02       -0.57      0.59 o 
   6  10   7        9.18       12.45      1.00 o 
   7  10   7        0.13       -0.53      0.63 o 
   8  10   7        3.99        5.12      0.89 o 
   9  10   7        0.00        0.58      0.93 o 
  10  10   7        4.62        6.54      1.29 o 
  11  10   7        1.07        2.83      1.64 o 
  -2  11   7        1.84        2.28      0.89 o 
  -1  11   7        9.20       11.23      1.49 o 
   0  11   7        1.31        2.32      0.89 o 
   1  11   7        0.78       -0.15      1.19 o 
   2  11   7       46.55       41.42      2.09 o 
   3  11   7       27.84       29.18      1.74 o 
   4  11   7       10.18        8.19      1.94 o 
   5  11   7        0.17       -0.13      0.68 o 
   6  11   7        9.62        8.44      1.16 o 
   7  11   7        0.69        0.67      1.34 o 
   8  11   7       18.05       14.23      1.52 o 
   9  11   7       19.68       20.04      1.69 o 
  10  11   7       24.86       22.95      2.53 o 
   0  12   7        3.27        2.76      1.27 o 
   1  12   7       44.39       51.32      3.28 o 
   2  12   7        1.69        0.89      0.89 o 
   3  12   7       28.14       26.38      1.43 o 
   4  12   7        4.30        5.10      1.05 o 
   5  12   7        7.90        9.12      1.21 o 
   6  12   7        0.52       -0.39      0.89 o 
   7  12   7       10.65       17.30      1.58 o 
   8  12   7        3.36        2.67      1.10 o 
  -7 -11   8        4.64        3.87      1.79 o 
  -6 -11   8        0.39       -1.34      1.34 o 
  -5 -11   8        0.37        0.60      1.49 o 
  -4 -11   8       15.16        8.64      1.94 o 
  -3 -11   8       18.67       17.28      2.38 o 
  -2 -11   8        6.06        9.39      2.09 o 
  -1 -11   8        0.04       -0.30      1.49 o 
   0 -11   8       13.69       12.94      1.26 o 
   1 -11   8       14.39       11.77      1.94 o 
  -8 -10   8        2.64        4.77      1.79 o 
  -7 -10   8        1.66        1.34      1.49 o 
  -6 -10   8        4.52        3.87      1.64 o 
  -5 -10   8       11.62        7.75      1.94 o 
  -4 -10   8        0.32       -0.30      1.34 o 
  -3 -10   8        8.15        7.60      1.79 o 
  -2 -10   8        1.19        1.49      1.49 o 
  -1 -10   8       25.71       24.43      1.31 o 
   0 -10   8       19.78       19.24      1.25 o 
   1 -10   8        3.91        2.29      0.89 o 
   2 -10   8        0.04       -0.80      0.80 o 
   3 -10   8       13.35       12.72      1.22 o 
  -9  -9   8       24.88       25.63      2.53 o 
  -8  -9   8       34.45       37.40      3.13 o 
  -7  -9   8       12.80       10.58      1.94 o 
  -6  -9   8        0.07       -1.04      1.34 o 
  -5  -9   8       14.13       13.11      1.94 o 
  -4  -9   8        2.42        0.30      1.34 o 
  -3  -9   8        7.48        9.39      1.79 o 
  -2  -9   8       87.30       87.02      4.47 o 
  -1  -9   8        2.30        2.12      0.59 o 
   0  -9   8       13.20       10.93      0.99 o 
   1  -9   8        4.54        5.75      1.04 o 
   2  -9   8        0.04       -0.86      0.86 o 
   3  -9   8       10.89       11.49      1.12 o 
   4  -9   8        2.44        4.02      1.64 o 
 -10  -8   8        4.76        3.16      0.96 o 
  -9  -8   8       14.59       16.54      2.09 o 
  -8  -8   8       12.59       11.77      1.94 o 
  -7  -8   8        0.01       -0.74      1.19 o 
  -6  -8   8       80.29       73.61      4.02 o 
  -5  -8   8       78.21       72.86      3.87 o 
  -4  -8   8       20.80       22.35      2.23 o 
  -3  -8   8      234.59      229.11      6.49 o 
  -2  -8   8       13.80       15.87      1.03 o 
  -1  -8   8        5.97        3.35      0.86 o 
   0  -8   8       51.33       59.13      1.68 o 
   1  -8   8      102.30      100.10      3.50 o 
   2  -8   8        0.91        1.20      1.16 o 
   3  -8   8       20.73       17.73      1.48 o 
   4  -8   8        0.03        0.46      0.89 o 
   5  -8   8        7.23        7.75      1.94 o 
 -10  -7   8        0.93        0.57      0.82 o 
  -9  -7   8       19.56       16.09      1.37 o 
  -8  -7   8       25.35       20.86      2.09 o 
  -7  -7   8       24.73       21.75      2.23 o 
  -6  -7   8       44.22       33.08      2.53 o 
  -5  -7   8       22.94       22.45      2.68 o 
  -4  -7   8       32.50       28.71      2.34 o 
  -3  -7   8       43.16       43.27      1.76 o 
  -2  -7   8        0.46        0.32      0.47 o 
  -1  -7   8       39.44       43.02      1.32 o 
   0  -7   8      190.28      178.71      3.65 o 
   1  -7   8        2.98        2.52      0.72 o 
   2  -7   8      161.18      158.15      3.22 o 
   3  -7   8       23.85       29.64      1.25 o 
   4  -7   8        6.87        8.07      0.88 o 
   5  -7   8        4.95        2.85      0.74 o 
   6  -7   8        0.17       -0.78      0.78 o 
   7  -7   8        6.29        7.75      1.79 o 
 -11  -6   8        2.34        2.09      1.19 o 
 -10  -6   8        8.61        9.76      1.16 o 
  -9  -6   8       15.60       18.60      1.49 o 
  -8  -6   8       30.54       26.45      1.58 o 
  -7  -6   8       25.82       29.20      2.38 o 
  -6  -6   8        5.66        2.38      1.19 o 
  -5  -6   8        6.34        4.81      0.76 o 
  -4  -6   8      107.95      102.96      2.37 o 
  -3  -6   8       90.62       96.49      2.23 o 
  -2  -6   8       33.58       34.55      1.06 o 
  -1  -6   8       90.66       91.42      1.77 o 
   0  -6   8        3.37        5.03      0.57 o 
   1  -6   8      108.26       99.82      2.06 o 
   2  -6   8        0.22        0.15      0.47 o 
   3  -6   8        5.35        4.81      0.63 o 
   4  -6   8        1.58        0.40      0.60 o 
   5  -6   8        2.68        3.16      0.74 o 
   6  -6   8        0.00        0.16      0.70 o 
   7  -6   8        2.97        4.38      1.10 o 
   8  -6   8        4.76        7.90      1.79 o 
 -11  -5   8        1.01        1.94      1.34 o 
 -10  -5   8       10.16        9.09      1.49 o 
  -9  -5   8       15.46       16.68      1.09 o 
  -8  -5   8        1.78        0.35      0.86 o 
  -7  -5   8        2.08        2.78      0.63 o 
  -6  -5   8       13.17        9.68      0.69 o 
  -5  -5   8      396.11      356.06      7.64 o 
  -4  -5   8       38.98       36.20      1.89 o 
  -3  -5   8      457.50      455.78     11.49 o 
  -2  -5   8      116.66      119.89      2.55 o 
  -1  -5   8       29.70       29.13      0.96 o 
   0  -5   8      185.99      175.56      2.87 o 
   1  -5   8      298.48      295.30      4.49 o 
   2  -5   8       17.18       17.94      0.75 o 
   3  -5   8       41.42       45.95      1.41 o 
   4  -5   8      221.20      205.56      3.92 o 
   5  -5   8       37.08       32.54      1.40 o 
   6  -5   8       28.21       30.17      1.91 o 
   7  -5   8        2.22        1.94      1.49 o 
   8  -5   8       11.59       14.72      1.48 o 
 -11  -4   8       41.38       50.78      2.31 o 
 -10  -4   8       17.53       16.13      1.64 o 
  -9  -4   8       95.39       92.55      4.99 o 
  -8  -4   8       13.92       13.40      1.44 o 
  -7  -4   8        7.69        5.83      0.69 o 
  -6  -4   8        9.19        8.40      0.77 o 
  -5  -4   8       43.64       45.41      1.76 o 
  -4  -4   8        5.55        4.72      0.69 o 
  -3  -4   8       40.75       44.78      1.38 o 
  -2  -4   8      309.19      317.13      4.96 o 
  -1  -4   8        6.79        8.75      0.54 o 
   0  -4   8       14.27       14.66      0.66 o 
   1  -4   8      550.29      540.96      7.68 o 
   2  -4   8       11.63       11.79      0.69 o 
   3  -4   8        5.28        4.26      0.52 o 
   4  -4   8        0.35        0.85      0.48 o 
   5  -4   8       12.76        9.07      0.74 o 
   6  -4   8       71.71       67.71      3.14 o 
   7  -4   8       22.83       24.16      1.33 o 
   8  -4   8        0.03        0.35      0.89 o 
   9  -4   8        3.53        5.95      1.21 o 
 -11  -3   8       10.84       11.39      1.25 o 
 -10  -3   8        5.15        7.65      1.05 o 
  -9  -3   8        0.34        1.13      0.78 o 
  -8  -3   8       34.25       39.76      1.54 o 
  -7  -3   8        2.88        4.47      0.88 o 
  -6  -3   8        9.18        6.15      0.71 o 
  -5  -3   8       44.32       37.99      1.38 o 
  -4  -3   8       39.39       42.30      1.27 o 
  -3  -3   8       20.03       19.83      0.74 o 
  -2  -3   8       11.46       11.12      0.55 o 
  -1  -3   8      424.56      428.81      6.09 o 
   0  -3   8      648.43      641.87      8.89 o 
   1  -3   8       62.70       53.68      1.21 o 
   2  -3   8       87.82       96.00      1.95 o 
   3  -3   8      345.27      291.95      4.76 o 
   4  -3   8      435.10      422.29      6.63 o 
   5  -3   8       84.14       84.56      2.04 o 
   6  -3   8       89.72       91.39      2.17 o 
   7  -3   8       52.61       47.95      1.75 o 
   8  -3   8       15.68       15.86      1.12 o 
   9  -3   8        1.10        0.19      0.89 o 
  10  -3   8        0.28        0.64      1.10 o 
 -11  -2   8        0.16        0.20      0.82 o 
 -10  -2   8       10.74       11.85      1.21 o 
  -9  -2   8        2.73        4.11      1.56 o 
  -8  -2   8        7.37        6.38      1.79 o 
  -7  -2   8        2.10        5.13      0.69 o 
  -6  -2   8       48.38       48.28      1.60 o 
  -5  -2   8       24.86       26.49      1.20 o 
  -4  -2   8      215.65      213.71      3.95 o 
  -3  -2   8      137.36      162.31      2.66 o 
  -2  -2   8      195.55      220.06      2.92 o 
  -1  -2   8      240.36      235.32      3.10 o 
   0  -2   8       18.15       21.18      1.15 o 
   1  -2   8        3.01        1.99      0.39 o 
   2  -2   8      222.20      204.57      3.47 o 
   3  -2   8       83.25       84.19      2.37 o 
   4  -2   8      108.55      105.21      2.30 o 
   5  -2   8      407.59      371.65      6.43 o 
   6  -2   8       16.30       18.08      0.91 o 
   7  -2   8      109.69      102.86      2.69 o 
   8  -2   8        3.25        3.38      0.74 o 
   9  -2   8        5.28        7.16      1.16 o 
  10  -2   8       13.48       13.91      1.52 o 
 -11  -1   8        1.57        0.60      0.84 o 
 -10  -1   8        3.80        4.05      0.97 o 
  -9  -1   8        0.01       -0.40      0.78 o 
  -8  -1   8        4.98        3.89      0.89 o 
  -7  -1   8       38.72       39.31      1.95 o 
  -6  -1   8        7.17        7.72      0.76 o 
  -5  -1   8      195.32      190.34      4.04 o 
  -4  -1   8        0.47        0.59      0.42 o 
  -3  -1   8      177.83      192.41      3.28 o 
  -2  -1   8        0.10        0.37      0.25 o 
  -1  -1   8       93.22       77.95      1.33 o 
   0  -1   8      380.21      425.48      5.56 o 
   1  -1   8      479.07      435.37      7.30 o 
   2  -1   8      101.15      114.32      2.08 o 
   3  -1   8        3.39        3.61      0.46 o 
   4  -1   8      340.10      312.70      5.44 o 
   5  -1   8      600.37      559.15      9.71 o 
   6  -1   8      466.16      469.78      7.98 o 
   7  -1   8       82.56       78.22      1.95 o 
   8  -1   8       34.98       35.90      1.52 o 
   9  -1   8        3.72        4.67      0.80 o 
  10  -1   8       10.96        9.85      1.26 o 
  11  -1   8       21.57       27.83      2.01 o 
 -10   0   8       10.48       11.11      2.23 o 
  -9   0   8        4.76        5.28      1.00 o 
  -8   0   8       22.20       19.95      2.01 o 
  -7   0   8        0.01       -0.97      0.97 o 
  -6   0   8        8.90       16.02      0.96 o 
  -5   0   8        0.10        0.14      0.50 o 
  -4   0   8       51.75       61.91      2.82 o 
  -3   0   8       32.25       43.56      0.93 o 
  -2   0   8       19.64       18.87      0.52 o 
  -1   0   8       38.56       40.24      0.79 o 
   0   0   8        9.03        8.18      0.37 o 
   1   0   8       18.94       18.93      0.54 o 
   2   0   8       41.54       47.63      1.01 o 
   3   0   8        0.39        0.97      0.31 o 
   4   0   8      160.23      154.51      3.01 o 
   5   0   8      416.64      410.33      6.98 o 
   6   0   8      560.88      584.99      9.70 o 
   7   0   8      120.59      118.96      2.57 o 
   8   0   8        0.91        1.04      0.84 o 
   9   0   8       29.93       43.95      1.69 o 
  10   0   8        2.57        3.39      0.80 o 
  11   0   8       27.37       34.00      2.23 o 
 -10   1   8        0.12        0.22      0.82 o 
  -9   1   8       26.48       23.74      1.68 o 
  -8   1   8        0.22        1.45      0.82 o 
  -7   1   8        1.57        0.93      0.78 o 
  -6   1   8      404.15      371.68      9.11 o 
  -5   1   8      387.25      380.36      7.84 o 
  -4   1   8        4.40        1.35      0.74 o 
  -3   1   8       28.40       33.40      1.28 o 
  -2   1   8       28.65       34.95      0.80 o 
  -1   1   8       46.36       63.81      1.26 o 
   0   1   8      159.86      171.77      2.48 o 
   1   1   8       21.30       17.61      0.55 o 
   2   1   8        8.14       10.71      0.77 o 
   3   1   8        6.73        5.97      0.44 o 
   4   1   8        5.46        3.28      0.40 o 
   5   1   8      195.81      181.07      3.05 o 
   6   1   8      244.54      229.35      3.74 o 
   7   1   8      418.76      394.32      9.89 o 
   8   1   8       17.37       14.57      1.00 o 
   9   1   8        0.64        0.36      0.63 o 
  10   1   8        0.02        0.61      0.98 o 
  11   1   8        2.33        2.75      1.00 o 
 -10   2   8       10.51        8.94      1.94 o 
  -9   2   8        0.67        0.18      0.78 o 
  -8   2   8       46.17       37.16      2.04 o 
  -7   2   8        0.94        1.71      0.84 o 
  -6   2   8        2.29        1.68      0.78 o 
  -5   2   8      176.03      172.47      4.85 o 
  -4   2   8        2.10        0.75      0.52 o 
  -3   2   8      136.09      141.65      2.15 o 
  -2   2   8       72.48       73.54      1.18 o 
  -1   2   8      301.54      284.33      3.53 o 
   0   2   8       12.42        9.74      0.40 o 
   1   2   8       20.07       28.47      0.78 o 
   2   2   8       26.19       33.76      0.91 o 
   3   2   8      279.51      318.57      4.85 o 
   4   2   8      171.76      127.61      2.27 o 
   5   2   8        3.37        3.55      0.45 o 
   6   2   8      142.78      127.76      2.34 o 
   7   2   8       66.59       62.16      1.55 o 
   8   2   8      244.75      209.02      3.97 o 
   9   2   8      109.54      121.45      4.01 o 
  10   2   8        0.48        2.18      0.71 o 
  11   2   8        5.80        8.78      0.97 o 
  12   2   8        2.32        1.98      1.00 o 
  -9   3   8        3.78        5.66      1.79 o 
  -8   3   8        3.10        3.13      1.49 o 
  -7   3   8       33.22       30.30      1.78 o 
  -6   3   8        0.74        2.31      0.84 o 
  -5   3   8       76.94       70.89      2.58 o 
  -4   3   8      219.85      207.38      5.59 o 
  -3   3   8        9.41        8.46      0.46 o 
  -2   3   8      176.23      178.45      2.65 o 
  -1   3   8      102.66      105.17      1.66 o 
   0   3   8        0.00        0.20      0.21 o 
   1   3   8       45.34       48.11      1.01 o 
   2   3   8       40.68       41.77      1.16 o 
   3   3   8        4.22        4.66      0.46 o 
   4   3   8       35.05       33.48      1.06 o 
   5   3   8      236.73      236.86      3.83 o 
   6   3   8      290.82      282.64      4.48 o 
   7   3   8      671.65      686.61     10.02 o 
   8   3   8       93.22       95.07      2.25 o 
   9   3   8        8.63        8.44      0.76 o 
  10   3   8        3.41        4.05      0.81 o 
  11   3   8       44.95       43.92      1.83 o 
  12   3   8       27.50       32.78      1.66 o 
  -8   4   8       52.23       62.13      3.87 o 
  -7   4   8        2.03        3.13      1.49 o 
  -6   4   8       22.56       30.25      2.68 o 
  -5   4   8       12.03        8.57      1.12 o 
  -4   4   8       62.32       64.18      2.17 o 
  -3   4   8      122.30      125.98      2.05 o 
  -2   4   8       47.33       42.89      1.00 o 
  -1   4   8       73.86       81.49      1.52 o 
   0   4   8      168.19      153.87      2.39 o 
   1   4   8      183.12      164.11      2.72 o 
   2   4   8      127.29      130.29      2.29 o 
   3   4   8       68.65       66.86      1.43 o 
   4   4   8       35.71       25.39      0.93 o 
   5   4   8       53.17       52.92      1.41 o 
   6   4   8        0.00       -0.05      0.35 o 
   7   4   8      606.24      559.16      8.24 o 
   8   4   8       10.87       16.74      0.97 o 
   9   4   8        0.23        1.07      0.57 o 
  10   4   8       10.58        6.25      0.74 o 
  11   4   8        1.34        1.53      0.74 o 
  12   4   8        4.33        1.64      0.77 o 
  -8   5   8        4.55        4.77      1.64 o 
  -7   5   8        6.44        6.26      1.64 o 
  -6   5   8       40.02       41.27      2.98 o 
  -5   5   8        1.47        3.87      1.34 o 
  -4   5   8       15.89       17.42      0.93 o 
  -3   5   8        8.65        6.59      0.91 o 
  -2   5   8       27.66       27.81      0.84 o 
  -1   5   8        1.25        0.73      0.39 o 
   0   5   8      680.25      663.77      9.48 o 
   1   5   8      500.69      485.11      7.10 o 
   2   5   8       18.61       22.98      0.83 o 
   3   5   8        1.64        2.51      0.38 o 
   4   5   8        9.92        9.85      0.57 o 
   5   5   8        0.15        0.01      0.39 o 
   6   5   8        0.02       -0.36      0.36 o 
   7   5   8        0.11        0.09      0.43 o 
   8   5   8      103.80      107.13      2.44 o 
   9   5   8       17.94       14.12      0.91 o 
  10   5   8      112.98      115.51      2.70 o 
  11   5   8       16.08       15.63      1.06 o 
  12   5   8        1.59        2.07      0.72 o 
  -7   6   8        0.69        2.23      1.34 o 
  -6   6   8        2.29        1.64      1.34 o 
  -5   6   8        3.33        1.79      1.34 o 
  -4   6   8       21.78       17.53      0.99 o 
  -3   6   8        9.09        6.80      0.73 o 
  -2   6   8      397.85      409.87      6.96 o 
  -1   6   8      158.88      150.11      2.65 o 
   0   6   8      469.39      453.18      6.72 o 
   1   6   8      294.95      286.08      4.46 o 
   2   6   8       17.79       20.67      0.83 o 
   3   6   8       39.55       33.92      1.04 o 
   4   6   8      308.40      297.87      4.67 o 
   5   6   8       29.29       28.89      0.95 o 
   6   6   8      190.53      183.84      3.57 o 
   7   6   8        6.22        6.31      0.58 o 
   8   6   8        0.40        1.89      0.71 o 
   9   6   8       69.06       69.83      2.41 o 
  10   6   8       48.82       60.74      1.80 o 
  11   6   8        2.26        2.72      0.86 o 
  12   6   8        0.00       -0.61      0.61 o 
  -6   7   8        1.15        2.09      1.49 o 
  -5   7   8        2.12        4.02      1.49 o 
  -4   7   8        0.89       -0.23      0.48 o 
  -3   7   8        0.00       -0.50      0.50 o 
  -2   7   8        2.71        2.12      0.82 o 
  -1   7   8      191.55      184.31      3.15 o 
   0   7   8       18.46       14.71      0.75 o 
   1   7   8      254.38      263.60      4.24 o 
   2   7   8        6.95        6.56      0.75 o 
   3   7   8      818.50      824.16     11.78 o 
   4   7   8        3.37        3.46      0.48 o 
   5   7   8       15.03       14.24      0.71 o 
   6   7   8       12.06       10.37      0.87 o 
   7   7   8      440.36      442.57      8.49 o 
   8   7   8        0.73        3.45      0.80 o 
   9   7   8        5.13        5.51      0.85 o 
  10   7   8       39.26       36.03      1.43 o 
  11   7   8       15.32       11.24      0.95 o 
  12   7   8        3.10        4.47      1.10 o 
  -5   8   8        7.49        7.30      1.79 o 
  -4   8   8        3.13        1.85      0.66 o 
  -3   8   8        4.20        3.84      0.71 o 
  -2   8   8        9.85        9.02      0.85 o 
  -1   8   8        0.01       -0.10      0.48 o 
   0   8   8       43.11       45.10      1.29 o 
   1   8   8      154.15      151.99      2.77 o 
   2   8   8      226.79      225.47      3.78 o 
   3   8   8       33.00       29.95      1.06 o 
   4   8   8       37.08       37.80      1.16 o 
   5   8   8       39.75       37.53      1.30 o 
   6   8   8       40.84       37.23      1.32 o 
   7   8   8       83.67       82.01      2.06 o 
   8   8   8       78.96       77.56      2.38 o 
   9   8   8      240.14      249.92      5.45 o 
  10   8   8       11.69       10.96      1.03 o 
  11   8   8       17.92       28.19      1.34 o 
  -4   9   8        0.23       -0.57      0.97 o 
  -3   9   8        2.57        2.97      0.74 o 
  -2   9   8        4.65        2.71      0.70 o 
  -1   9   8       13.61       15.36      1.03 o 
   0   9   8        8.74        6.72      0.73 o 
   1   9   8        0.11       -0.44      0.44 o 
   2   9   8        1.67        0.60      0.53 o 
   3   9   8        3.81        3.53      0.60 o 
   4   9   8       18.93       20.81      1.00 o 
   5   9   8        1.59        0.79      0.54 o 
   6   9   8       40.52       46.95      1.48 o 
   7   9   8       16.98       18.74      1.00 o 
   8   9   8        0.00        0.05      0.71 o 
   9   9   8       50.09       53.16      2.53 o 
  10   9   8       66.94       72.80      3.06 o 
  11   9   8        7.37        6.41      1.94 o 
  -3  10   8        0.07       -0.04      0.65 o 
  -2  10   8        1.76        0.89      0.68 o 
  -1  10   8        3.35        2.44      0.71 o 
   0  10   8        8.36        7.32      0.86 o 
   1  10   8        0.79        1.27      0.65 o 
   2  10   8        2.04        1.62      0.57 o 
   3  10   8       14.93       20.65      1.16 o 
   4  10   8        2.74        2.66      0.71 o 
   5  10   8        3.65        3.47      0.74 o 
   6  10   8       12.66       12.14      1.03 o 
   7  10   8        4.57        3.70      0.83 o 
   8  10   8        6.40        6.74      1.66 o 
   9  10   8       33.16       35.23      2.16 o 
  10  10   8        0.13        0.72      1.10 o 
  -1  11   8        2.24        2.91      0.95 o 
   0  11   8        1.50        0.79      0.78 o 
   1  11   8        5.65        9.76      1.16 o 
   2  11   8        9.39        7.80      1.16 o 
   3  11   8        9.18        8.50      1.16 o 
   4  11   8       11.74       14.54      1.14 o 
   5  11   8        0.86        0.27      1.15 o 
   6  11   8        0.37        0.39      0.68 o 
   7  11   8        6.29        6.62      0.97 o 
   8  11   8       16.39       17.70      2.29 o 
   9  11   8       86.59       98.12      3.68 o 
   2  12   8        2.78        2.16      0.95 o 
   3  12   8       12.01        8.72      1.26 o 
   4  12   8        0.08        0.30      0.84 o 
   5  12   8        0.91       -0.97      0.97 o 
   6  12   8       20.92       28.10      1.86 o 
   7  12   8        0.01        1.94      1.34 o 
  -4 -11   9       24.08       21.46      2.53 o 
  -3 -11   9        2.10        2.23      1.79 o 
  -2 -11   9        1.87        2.38      1.79 o 
  -7 -10   9        0.31       -0.15      1.49 o 
  -6 -10   9        4.35        3.28      1.64 o 
  -5 -10   9        0.43       -1.34      1.34 o 
  -4 -10   9        0.11       -1.04      1.34 o 
  -3 -10   9        2.88        4.77      1.64 o 
  -2 -10   9        9.76        9.09      2.09 o 
  -1 -10   9        0.27       -0.45      1.34 o 
   0 -10   9        0.33       -0.82      0.82 o 
   1 -10   9        1.42       -0.74      0.74 o 
  -8  -9   9        5.79        2.68      1.64 o 
  -7  -9   9       33.19       34.72      3.13 o 
  -6  -9   9        2.37        1.49      1.49 o 
  -5  -9   9       14.78       12.07      2.09 o 
  -4  -9   9       12.61       12.37      1.94 o 
  -3  -9   9       60.31       63.92      4.02 o 
  -2  -9   9        6.36        6.41      1.64 o 
  -1  -9   9        7.01        6.70      1.79 o 
   0  -9   9        3.89        2.86      0.80 o 
   1  -9   9        5.35        4.84      0.91 o 
   2  -9   9        5.05        3.48      0.91 o 
   3  -9   9       13.77       11.68      1.71 o 
  -9  -8   9       20.65       22.93      1.68 o 
  -8  -8   9        0.02       -1.34      1.34 o 
  -7  -8   9        1.69        1.04      1.34 o 
  -6  -8   9        0.93       -0.89      1.19 o 
  -5  -8   9       18.59       11.77      1.94 o 
  -4  -8   9       37.21       37.10      2.83 o 
  -3  -8   9        5.02        4.92      1.49 o 
  -2  -8   9       27.19       26.14      1.94 o 
  -1  -8   9        0.22        1.27      0.89 o 
   0  -8   9        1.50        1.87      0.60 o 
   1  -8   9        5.64        5.72      1.07 o 
   2  -8   9        8.63        9.50      1.26 o 
   3  -8   9       11.08       11.75      1.31 o 
   4  -8   9        0.31       -0.58      0.97 o 
   5  -8   9        4.81        2.53      1.79 o 
  -9  -7   9        1.56        1.71      0.93 o 
  -8  -7   9        0.00       -0.72      0.72 o 
  -7  -7   9        0.48        0.60      1.34 o 
  -6  -7   9        0.80        1.79      1.34 o 
  -5  -7   9        0.13        1.24      0.89 o 
  -4  -7   9      158.75      149.30      6.26 o 
  -3  -7   9      117.11      127.85      4.15 o 
  -2  -7   9        6.87        5.15      1.00 o 
  -1  -7   9       13.47       14.43      0.99 o 
   0  -7   9       15.25       17.30      1.23 o 
   1  -7   9       18.86       16.83      1.19 o 
   2  -7   9       78.43       79.10      2.06 o 
   3  -7   9        2.43        3.76      0.83 o 
   4  -7   9        0.92       -0.73      0.73 o 
   5  -7   9        0.05       -0.66      0.66 o 
   6  -7   9        5.95        7.44      1.21 o 
 -10  -6   9        5.89        2.83      1.19 o 
  -9  -6   9        0.28        1.37      0.89 o 
  -8  -6   9       38.75       36.14      2.00 o 
  -7  -6   9       10.08        8.09      1.10 o 
  -6  -6   9       62.14       57.66      3.43 o 
  -5  -6   9       30.21       22.80      2.23 o 
  -4  -6   9       10.38       13.07      1.03 o 
  -3  -6   9      130.37      136.95      2.99 o 
  -2  -6   9        5.12        6.07      0.67 o 
  -1  -6   9      200.18      203.50      4.49 o 
   0  -6   9      164.70      164.61      3.01 o 
   1  -6   9        2.01        2.49      0.54 o 
   2  -6   9       78.98       77.77      2.01 o 
   3  -6   9      116.08      120.35      2.73 o 
   4  -6   9       44.76       45.53      1.88 o 
   5  -6   9        3.71        4.26      0.86 o 
   6  -6   9        0.19       -0.02      0.65 o 
   7  -6   9       18.59       19.18      1.86 o 
 -10  -5   9        0.81        1.34      1.19 o 
  -9  -5   9        4.37        2.91      1.27 o 
  -8  -5   9       51.90       58.06      1.95 o 
  -7  -5   9        0.46        0.66      0.66 o 
  -6  -5   9        5.97       11.01      2.77 o 
  -5  -5   9        1.98        0.30      0.60 o 
  -4  -5   9      254.97      221.47      6.05 o 
  -3  -5   9        7.73        6.73      0.79 o 
  -2  -5   9        5.40        5.04      0.76 o 
  -1  -5   9       62.63       62.50      1.50 o 
   0  -5   9       31.43       29.97      1.06 o 
   1  -5   9      177.95      179.34      3.21 o 
   2  -5   9       80.33       82.10      1.99 o 
   3  -5   9      246.23      253.85      4.73 o 
   4  -5   9      118.05      118.25      2.66 o 
   5  -5   9        7.60        8.45      0.89 o 
   6  -5   9        0.65        1.35      0.66 o 
   7  -5   9        7.68       11.21      1.06 o 
   8  -5   9        5.15        3.20      1.10 o 
 -10  -4   9        1.36        1.78      0.89 o 
  -9  -4   9        0.91        1.61      0.82 o 
  -8  -4   9       11.11       10.23      1.81 o 
  -7  -4   9        0.35       -0.34      0.57 o 
  -6  -4   9        4.51        4.09      0.69 o 
  -5  -4   9      197.98      169.17      3.81 o 
  -4  -4   9       71.05       75.24      1.89 o 
  -3  -4   9       37.11       28.99      1.33 o 
  -2  -4   9      330.67      334.12      6.20 o 
  -1  -4   9      276.40      287.50      4.67 o 
   0  -4   9      413.72      386.22      6.08 o 
   1  -4   9        0.54       -0.23      0.44 o 
   2  -4   9      189.10      185.28      3.32 o 
   3  -4   9       13.75       12.19      0.99 o 
   4  -4   9        9.48        9.57      0.76 o 
   5  -4   9       44.97       41.25      1.60 o 
   6  -4   9        1.47        3.35      0.74 o 
   7  -4   9       11.53       15.10      1.12 o 
   8  -4   9        0.00       -0.48      0.89 o 
 -10  -3   9        0.26        0.00      0.74 o 
  -9  -3   9        9.02       14.66      1.31 o 
  -8  -3   9        9.49        9.28      2.01 o 
  -7  -3   9       17.17       17.13      1.06 o 
  -6  -3   9       75.40       65.09      1.97 o 
  -5  -3   9       55.04       55.38      1.80 o 
  -4  -3   9       84.15       78.55      1.93 o 
  -3  -3   9       23.94       25.18      1.09 o 
  -2  -3   9      733.04      732.22     11.15 o 
  -1  -3   9        3.07        6.40      0.60 o 
   0  -3   9      184.29      195.32      3.36 o 
   1  -3   9      705.07      706.97     10.62 o 
   2  -3   9      994.76      979.74     14.47 o 
   3  -3   9      230.31      212.99      3.72 o 
   4  -3   9       43.43       35.81      1.26 o 
   5  -3   9      103.64      109.27      2.75 o 
   6  -3   9       39.28       38.86      1.60 o 
   7  -3   9       10.54        6.69      1.01 o 
   8  -3   9        9.54       13.14      1.06 o 
   9  -3   9        4.57        3.55      1.10 o 
 -10  -2   9        0.26       -0.02      0.82 o 
  -9  -2   9        4.10        5.65      1.00 o 
  -8  -2   9       80.37       79.97      5.44 o 
  -7  -2   9        0.08       -0.56      0.56 o 
  -6  -2   9        0.12        0.32      0.70 o 
  -5  -2   9       89.47       83.79      2.32 o 
  -4  -2   9      156.96      151.53      3.44 o 
  -3  -2   9        2.67        1.97      0.41 o 
  -2  -2   9       26.68       23.52      0.82 o 
  -1  -2   9        3.24        2.76      0.40 o 
   0  -2   9      319.28      315.56      4.30 o 
   1  -2   9       55.64       46.71      1.22 o 
   2  -2   9       83.89       74.02      1.81 o 
   3  -2   9       56.50       49.37      2.09 o 
   4  -2   9      134.65      148.56      3.87 o 
   5  -2   9      705.59      650.52     12.15 o 
   6  -2   9        7.09        4.79      0.80 o 
   7  -2   9      152.20      143.84      3.50 o 
   8  -2   9        1.71        1.14      0.66 o 
   9  -2   9        0.91        1.55      0.74 o 
  10  -2   9       44.26       54.38      3.72 o 
 -10  -1   9        9.27        6.62      1.10 o 
  -9  -1   9        2.43        2.43      0.93 o 
  -8  -1   9       83.91       82.25      3.06 o 
  -7  -1   9       64.98       62.43      2.53 o 
  -6  -1   9       32.45       32.44      1.40 o 
  -5  -1   9      141.56      149.89      3.43 o 
  -4  -1   9      216.64      225.43      4.73 o 
  -3  -1   9        3.67        5.16      0.61 o 
  -2  -1   9        5.83        5.37      0.92 o 
  -1  -1   9        1.68        0.60      0.31 o 
   0  -1   9       66.10       65.08      1.32 o 
   1  -1   9       39.14       42.31      1.11 o 
   2  -1   9       30.77       31.01      1.07 o 
   3  -1   9       20.45       20.95      0.91 o 
   4  -1   9      419.82      380.09      6.57 o 
   5  -1   9        3.85        2.51      0.57 o 
   6  -1   9        0.63       -0.19      0.48 o 
   7  -1   9       52.69       43.96      1.69 o 
   8  -1   9        9.64        9.95      0.97 o 
   9  -1   9        0.45        1.02      0.71 o 
  10  -1   9       78.46       86.39      4.92 o 
 -10   0   9        0.26        0.45      0.84 o 
  -9   0   9        2.82        1.65      0.89 o 
  -8   0   9       17.76       23.07      1.63 o 
  -7   0   9      104.68       99.68      3.42 o 
  -6   0   9        1.00       -0.67      0.74 o 
  -5   0   9        7.78        7.22      0.76 o 
  -4   0   9        0.01        0.04      0.64 o 
  -3   0   9       93.06       88.18      2.09 o 
  -2   0   9       69.21       64.78      1.15 o 
  -1   0   9       16.25       14.97      0.49 o 
   0   0   9        1.78        1.32      0.28 o 
   1   0   9       29.79       35.17      1.03 o 
   2   0   9      117.01       95.98      1.83 o 
   3   0   9      168.88      162.59      3.17 o 
   4   0   9        0.71       -0.06      0.42 o 
   5   0   9      196.89      182.76      3.53 o 
   6   0   9        6.06        5.66      1.05 o 
   7   0   9       18.08       20.83      2.75 o 
   8   0   9        1.41        0.91      0.66 o 
   9   0   9        1.78        2.49      0.71 o 
  10   0   9        7.75        8.29      0.97 o 
  11   0   9        8.17       13.41      2.23 o 
  -9   1   9        2.35        4.94      1.86 o 
  -8   1   9        0.33        1.62      1.79 o 
  -7   1   9        9.52       11.26      1.21 o 
  -6   1   9       17.60       19.98      1.48 o 
  -5   1   9        4.51        2.33      0.80 o 
  -4   1   9        3.12        1.98      0.83 o 
  -3   1   9       94.12       90.12      2.12 o 
  -2   1   9      354.33      355.95      5.42 o 
  -1   1   9       10.73       11.92      0.51 o 
   0   1   9        4.51        5.56      0.35 o 
   1   1   9      103.13       85.09      1.66 o 
   2   1   9       70.89       69.05      1.44 o 
   3   1   9      237.76      239.24      3.83 o 
   4   1   9        3.24        2.37      0.44 o 
   5   1   9        2.12        1.80      0.42 o 
   6   1   9      219.57      211.13      4.01 o 
   7   1   9      110.28      110.47      2.48 o 
   8   1   9        0.43       -0.04      0.57 o 
   9   1   9       30.75       34.12      1.54 o 
  10   1   9       31.31       31.11      1.55 o 
  11   1   9       40.63       52.42      2.03 o 
  -9   2   9        8.87       10.73      1.31 o 
  -8   2   9        5.62        4.88      1.04 o 
  -7   2   9       69.79       65.41      2.69 o 
  -6   2   9       57.52       56.97      2.47 o 
  -5   2   9        9.68        9.84      1.79 o 
  -4   2   9      241.09      227.08      4.77 o 
  -3   2   9       48.58       55.69      1.57 o 
  -2   2   9      543.84      526.30      6.96 o 
  -1   2   9      459.68      447.59      6.24 o 
   0   2   9       37.20       31.54      0.82 o 
   1   2   9        1.76        0.95      0.35 o 
   2   2   9       12.31       13.79      0.62 o 
   3   2   9      239.33      240.33      3.85 o 
   4   2   9      980.21      878.69     12.49 o 
   5   2   9       72.52       70.54      1.57 o 
   6   2   9      356.11      353.74      5.51 o 
   7   2   9       11.48        8.53      0.62 o 
   8   2   9        6.65        4.45      0.77 o 
   9   2   9       25.51       32.92      1.76 o 
  10   2   9        0.88        1.44      0.71 o 
  11   2   9        1.13       -0.10      0.71 o 
  -8   3   9        8.04        6.59      1.16 o 
  -7   3   9        1.76        3.72      1.00 o 
  -6   3   9        3.55        3.06      1.27 o 
  -5   3   9        0.00       -0.19      0.72 o 
  -4   3   9       11.01        9.72      1.10 o 
  -3   3   9      310.10      308.31      8.28 o 
  -2   3   9      410.15      398.77      5.39 o 
  -1   3   9        6.93        7.16      0.43 o 
   0   3   9        3.77        5.99      0.43 o 
   1   3   9       96.55       86.87      1.94 o 
   2   3   9        1.02        1.52      0.39 o 
   3   3   9       10.35        8.87      0.63 o 
   4   3   9      225.24      207.79      3.46 o 
   5   3   9        0.10        0.01      0.38 o 
   6   3   9        6.78        5.48      0.55 o 
   7   3   9        3.22        1.63      0.44 o 
   8   3   9       28.04       23.37      0.90 o 
   9   3   9        1.63        5.63      0.70 o 
  10   3   9       21.53       19.27      1.29 o 
  11   3   9        7.60       12.07      1.14 o 
  -8   4   9        2.82        3.13      1.64 o 
  -7   4   9        2.81        4.62      1.64 o 
  -6   4   9        4.98        4.34      1.00 o 
  -5   4   9       72.71       72.92      2.79 o 
  -4   4   9        6.84        7.17      1.00 o 
  -3   4   9       16.19       15.78      0.88 o 
  -2   4   9       61.75       63.90      1.34 o 
  -1   4   9       91.74       77.57      1.47 o 
   0   4   9      149.25      157.23      2.68 o 
   1   4   9       90.51       87.25      1.74 o 
   2   4   9       65.04       59.08      1.35 o 
   3   4   9        4.05        2.83      0.48 o 
   4   4   9       52.53       51.73      1.43 o 
   5   4   9        0.00        1.05      0.45 o 
   6   4   9        2.62        1.58      0.63 o 
   7   4   9       34.85       30.48      1.01 o 
   8   4   9       67.23       72.54      1.61 o 
   9   4   9        1.49        0.84      0.57 o 
  10   4   9       11.88       10.84      0.91 o 
  11   4   9        8.17       10.83      1.12 o 
  -7   5   9        6.05       11.77      2.09 o 
  -6   5   9       24.55       28.16      2.68 o 
  -5   5   9        2.18        4.77      1.64 o 
  -4   5   9       17.10       12.44      1.21 o 
  -3   5   9        0.42        1.48      0.55 o 
  -2   5   9        4.58        6.83      0.54 o 
  -1   5   9      291.81      306.41      4.76 o 
   0   5   9      302.90      300.88      4.67 o 
   1   5   9        0.97        0.31      0.52 o 
   2   5   9      163.26      159.51      2.79 o 
   3   5   9       57.75       59.40      1.39 o 
   4   5   9       22.24       20.78      0.95 o 
   5   5   9        0.05        0.31      0.42 o 
   6   5   9      582.54      553.24      9.30 o 
   7   5   9        7.64        9.07      0.62 o 
   8   5   9        8.06        8.50      0.76 o 
   9   5   9        2.16        1.17      0.63 o 
  10   5   9       44.01       49.47      1.69 o 
  11   5   9       31.46       30.34      1.39 o 
  -6   6   9        0.11        1.04      1.49 o 
  -5   6   9        4.10        4.02      1.49 o 
  -4   6   9        2.78        2.38      1.34 o 
  -3   6   9        3.08        2.51      0.57 o 
  -2   6   9       25.36       26.05      1.27 o 
  -1   6   9      621.41      641.13      9.27 o 
   0   6   9       19.32       20.43      1.10 o 
   1   6   9      214.14      229.94      3.77 o 
   2   6   9        8.18        7.60      0.60 o 
   3   6   9      110.40      117.17      2.24 o 
   4   6   9      105.43       95.11      1.95 o 
   5   6   9        0.29        0.56      0.48 o 
   6   6   9      277.73      264.69      6.04 o 
   7   6   9      351.73      355.88      7.67 o 
   8   6   9      129.81      113.40      2.61 o 
   9   6   9       15.50       17.81      1.04 o 
  10   6   9        0.03       -0.02      0.62 o 
  11   6   9        2.79        5.43      0.85 o 
  -5   7   9        3.03        3.43      1.49 o 
  -4   7   9        0.34       -1.19      1.19 o 
  -3   7   9        2.58        1.76      0.87 o 
  -2   7   9      119.75      118.79      2.92 o 
  -1   7   9       11.55       10.39      1.15 o 
   0   7   9       76.37       77.12      1.77 o 
   1   7   9      202.14      209.82      3.53 o 
   2   7   9      101.64      110.06      2.21 o 
   3   7   9      204.55      197.62      3.40 o 
   4   7   9      317.06      318.03      5.03 o 
   5   7   9       10.43        9.39      1.25 o 
   6   7   9       19.69       17.63      1.12 o 
   7   7   9        1.00        1.89      0.69 o 
   8   7   9       54.91       51.10      1.92 o 
   9   7   9       24.14       25.12      1.23 o 
  10   7   9        9.58       11.44      0.95 o 
  11   7   9       35.73       32.92      1.47 o 
  -4   8   9        5.68        7.60      1.64 o 
  -3   8   9       12.48       12.48      1.29 o 
  -2   8   9       10.32        8.86      0.87 o 
  -1   8   9        0.79        0.18      0.52 o 
   0   8   9        2.86        2.62      0.56 o 
   1   8   9        5.36        6.93      0.63 o 
   2   8   9       11.49       13.49      0.84 o 
   3   8   9       18.00       17.41      0.94 o 
   4   8   9        3.77        3.69      0.63 o 
   5   8   9       15.13       14.62      0.89 o 
   6   8   9        4.28        4.08      0.79 o 
   7   8   9        0.40        0.49      0.85 o 
   8   8   9       10.65       12.36      1.06 o 
   9   8   9        6.04        6.42      0.94 o 
  10   8   9       27.19       32.78      1.43 o 
  -3   9   9        3.76        3.36      1.00 o 
  -2   9   9        0.42        0.65      0.66 o 
  -1   9   9       12.05       11.14      0.94 o 
   0   9   9        7.01        6.21      0.82 o 
   1   9   9       57.90       57.11      1.64 o 
   2   9   9        4.61        4.15      0.65 o 
   3   9   9        2.98        2.66      0.61 o 
   4   9   9        1.90        2.85      0.63 o 
   5   9   9       27.41       29.94      1.26 o 
   6   9   9       13.23       13.54      0.92 o 
   7   9   9      105.18      101.57      2.45 o 
   8   9   9       25.76       20.40      1.28 o 
   9   9   9        8.12       11.54      1.11 o 
  10   9   9       26.75       29.95      2.98 o 
  -2  10   9        0.56        1.11      0.72 o 
  -1  10   9        0.01       -0.63      0.65 o 
   0  10   9        3.39        6.26      0.85 o 
   1  10   9        4.05        2.92      0.73 o 
   2  10   9       13.43       20.23      1.11 o 
   3  10   9        6.38        5.21      0.82 o 
   4  10   9       83.23       81.74      2.12 o 
   5  10   9       70.33       67.24      2.23 o 
   6  10   9        0.49        1.19      0.71 o 
   7  10   9        5.80        5.01      0.91 o 
   8  10   9       15.15       15.72      2.16 o 
   9  10   9       20.28       27.05      2.00 o 
   0  11   9       15.81       14.71      1.42 o 
   1  11   9        0.38        0.37      0.84 o 
   2  11   9        0.05       -0.74      0.74 o 
   3  11   9        1.77        1.79      0.77 o 
   4  11   9        3.12        4.83      0.89 o 
   5  11   9       57.62       64.66      2.78 o 
   6  11   9        9.03        9.82      1.11 o 
   7  11   9        0.03        0.02      0.71 o 
   8  11   9        8.25       13.41      1.56 o 
  -5 -10  10        1.67        1.64      1.79 o 
  -4 -10  10        7.73        9.83      2.09 o 
  -3 -10  10       28.83       35.16      3.28 o 
  -2 -10  10        3.68        2.09      1.64 o 
  -1 -10  10        2.84        1.19      1.49 o 
  -7  -9  10       15.30       12.96      2.09 o 
  -6  -9  10       15.31       15.50      2.38 o 
  -5  -9  10        3.21        2.83      1.64 o 
  -4  -9  10       40.36       42.46      3.28 o 
  -3  -9  10       12.87       16.09      2.38 o 
  -2  -9  10       12.56       13.56      2.23 o 
  -1  -9  10       14.43       11.92      2.23 o 
   0  -9  10        0.53       -0.45      1.49 o 
   1  -9  10        4.78        2.90      1.14 o 
   2  -9  10        3.40        1.16      1.05 o 
  -8  -8  10        6.30        7.46      1.31 o 
  -7  -8  10        0.19        0.30      1.34 o 
  -6  -8  10        1.46        0.30      1.49 o 
  -5  -8  10       40.72       39.93      3.28 o 
  -4  -8  10        1.38        1.79      1.49 o 
  -3  -8  10       16.23       17.73      2.23 o 
  -2  -8  10        0.80        1.49      1.34 o 
  -1  -8  10        0.24       -0.74      1.34 o 
   0  -8  10        2.52        4.02      1.49 o 
   1  -8  10        5.89        5.44      1.14 o 
   2  -8  10       85.30       88.49      3.26 o 
   3  -8  10       16.02       16.22      2.83 o 
   4  -8  10        3.88        0.74      1.05 o 
  -8  -7  10        2.30        1.31      0.93 o 
  -7  -7  10       19.07       21.89      2.91 o 
  -6  -7  10        1.70        1.79      1.49 o 
  -5  -7  10        6.44        6.56      1.64 o 
  -4  -7  10       50.88       52.30      3.43 o 
  -3  -7  10        2.70       -0.15      1.34 o 
  -2  -7  10        0.28        0.45      0.84 o 
  -1  -7  10        1.56        1.41      0.89 o 
   0  -7  10        1.04        0.45      1.34 o 
   1  -7  10       88.41       81.04      4.10 o 
   2  -7  10       14.04       13.60      1.36 o 
   3  -7  10       70.41       67.93      5.81 o 
   4  -7  10        9.09        8.68      1.41 o 
   5  -7  10        9.15        9.06      1.27 o 
  -9  -6  10        4.28        6.77      1.19 o 
  -8  -6  10        0.52        1.59      0.93 o 
  -7  -6  10       38.40       34.50      1.95 o 
  -6  -6  10        5.31        3.42      1.00 o 
  -5  -6  10       11.45       10.73      1.64 o 
  -4  -6  10       19.86       13.86      1.94 o 
  -3  -6  10        7.06        3.15      1.19 o 
  -2  -6  10       16.67       16.82      1.42 o 
  -1  -6  10        5.07        5.61      0.79 o 
   0  -6  10       27.02       28.86      1.23 o 
   1  -6  10       25.19       22.31      1.13 o 
   2  -6  10       27.93       30.09      1.27 o 
   3  -6  10       72.57       75.55      2.31 o 
   4  -6  10        0.16       -0.22      0.66 o 
   5  -6  10        1.42        0.91      0.70 o 
   6  -6  10        1.10        1.69      0.77 o 
  -9  -5  10        2.78        1.79      1.34 o 
  -8  -5  10       22.27       24.71      1.63 o 
  -7  -5  10       36.90       37.87      2.00 o 
  -6  -5  10       11.56       13.09      1.03 o 
  -5  -5  10        0.72        2.50      0.74 o 
  -4  -5  10       21.09       25.68      1.32 o 
  -3  -5  10        3.93        3.00      0.76 o 
  -2  -5  10       43.33       56.77      1.98 o 
  -1  -5  10        6.00        6.56      0.83 o 
   0  -5  10       19.76       16.89      0.88 o 
   1  -5  10       24.16       24.49      1.10 o 
   2  -5  10      220.87      225.68      4.28 o 
   3  -5  10      116.37      121.13      3.10 o 
   4  -5  10        7.50        9.03      0.91 o 
   5  -5  10        0.05        0.28      0.68 o 
   6  -5  10        3.90        4.29      0.86 o 
   7  -5  10       20.93       20.97      1.32 o 
  -9  -4  10        0.60       -0.74      0.74 o 
  -8  -4  10        5.83        6.82      0.89 o 
  -7  -4  10        8.54        9.30      0.95 o 
  -6  -4  10        0.86        0.48      0.63 o 
  -5  -4  10      144.83      167.18      3.86 o 
  -4  -4  10      274.80      259.52      5.45 o 
  -3  -4  10       11.14       10.91      0.84 o 
  -2  -4  10       46.62       53.08      3.80 o 
  -1  -4  10      497.40      524.64      9.40 o 
   0  -4  10       41.52       39.26      1.23 o 
   1  -4  10        6.83        6.12      0.69 o 
   2  -4  10       51.27       52.95      1.57 o 
   3  -4  10      281.68      268.41      4.98 o 
   4  -4  10       52.24       47.39      1.77 o 
   5  -4  10        0.74        1.84      0.74 o 
   6  -4  10        2.74        4.39      0.86 o 
   7  -4  10        3.28        4.97      0.89 o 
   8  -4  10        3.02        2.74      1.10 o 
  -9  -3  10        0.09        0.80      0.89 o 
  -8  -3  10        2.06        2.76      0.95 o 
  -7  -3  10        3.90        2.23      0.71 o 
  -6  -3  10       14.22       16.98      1.44 o 
  -5  -3  10      388.23      377.03      7.48 o 
  -4  -3  10       32.09       36.60      1.48 o 
  -3  -3  10        0.17        0.10      0.56 o 
  -2  -3  10      166.36      154.88      3.25 o 
  -1  -3  10      598.35      639.48      9.90 o 
   0  -3  10      435.95      411.77      6.50 o 
   1  -3  10        0.88        0.40      0.46 o 
   2  -3  10      236.23      236.98      4.42 o 
   3  -3  10        2.00        0.97      0.59 o 
   4  -3  10      276.50      268.32      8.28 o 
   5  -3  10       45.30       45.58      1.89 o 
   6  -3  10        0.78        1.54      0.69 o 
   7  -3  10        3.21        3.03      0.80 o 
   8  -3  10        0.51        1.54      0.74 o 
  -9  -2  10       36.69       41.65      2.21 o 
  -8  -2  10        0.20        0.22      0.84 o 
  -7  -2  10       10.84        8.80      1.16 o 
  -6  -2  10       48.48       49.25      1.78 o 
  -5  -2  10        4.14        4.38      0.80 o 
  -4  -2  10      102.87       96.62      3.28 o 
  -3  -2  10        1.89        1.94      1.05 o 
  -2  -2  10      175.77      169.86      3.45 o 
  -1  -2  10       51.32       53.55      1.58 o 
   0  -2  10        7.24        4.84      0.63 o 
   1  -2  10       82.82       80.02      2.56 o 
   2  -2  10      858.16      841.99     13.66 o 
   3  -2  10      455.34      419.96      7.23 o 
   4  -2  10      737.93      726.93     11.99 o 
   5  -2  10      238.41      225.01      6.61 o 
   6  -2  10        0.07        0.00      0.60 o 
   7  -2  10      121.27      125.42      3.27 o 
   8  -2  10        2.67        2.68      0.77 o 
   9  -2  10        6.80       10.66      1.06 o 
  -9  -1  10        0.40        0.15      0.89 o 
  -8  -1  10        0.33        0.47      0.89 o 
  -7  -1  10       69.95       71.67      4.62 o 
  -6  -1  10       20.00       20.31      1.24 o 
  -5  -1  10        2.45        1.37      0.64 o 
  -4  -1  10        0.18        0.43      0.63 o 
  -3  -1  10      307.31      302.56      6.19 o 
  -2  -1  10      181.25      183.33      3.66 o 
  -1  -1  10       50.58       47.59      1.48 o 
   0  -1  10       71.88       74.62      1.63 o 
   1  -1  10      128.71      106.02      2.31 o 
   2  -1  10       33.26       27.35      1.27 o 
   3  -1  10      176.06      167.47      3.35 o 
   4  -1  10       37.44       35.07      1.44 o 
   5  -1  10        4.45        1.98      0.67 o 
   6  -1  10       10.81        9.88      0.94 o 
   7  -1  10        0.70        0.90      0.68 o 
   8  -1  10        0.10       -0.09      0.68 o 
   9  -1  10       19.20       27.12      2.18 o 
  10  -1  10        7.16        6.41      1.79 o 
  -9   0  10        4.58        6.76      1.14 o 
  -8   0  10        1.15        0.67      0.84 o 
  -7   0  10       14.26       15.45      1.42 o 
  -6   0  10        6.91        6.69      1.10 o 
  -5   0  10       11.78        8.95      0.85 o 
  -4   0  10      194.96      202.22      4.44 o 
  -3   0  10      512.56      530.22     10.73 o 
  -2   0  10        4.42        3.50      0.61 o 
  -1   0  10        0.89        2.05      0.36 o 
   0   0  10      440.27      454.75      6.15 o 
   1   0  10      161.90      143.69      2.54 o 
   2   0  10       24.55       24.38      1.01 o 
   3   0  10      142.47      130.75      2.76 o 
   4   0  10        0.92        2.13      0.54 o 
   5   0  10       13.66       14.56      0.87 o 
   6   0  10       19.90       24.89      1.32 o 
   7   0  10        2.53        3.35      0.89 o 
   8   0  10        0.91       -0.10      0.69 o 
   9   0  10       11.52       14.69      2.16 o 
  10   0  10       23.98       32.53      1.72 o 
  -9   1  10        0.99        0.84      1.12 o 
  -8   1  10        7.69        9.00      1.26 o 
  -7   1  10       53.63       52.53      3.58 o 
  -6   1  10       79.52       86.84      3.16 o 
  -5   1  10       10.23        9.44      1.10 o 
  -4   1  10      321.08      345.91      6.90 o 
  -3   1  10       67.26       55.36      1.80 o 
  -2   1  10      131.65      128.82      2.81 o 
  -1   1  10      580.97      541.41      7.20 o 
   0   1  10       37.63       38.39      1.06 o 
   1   1  10       97.00       75.49      1.61 o 
   2   1  10      128.00      134.39      2.44 o 
   3   1  10        0.19        0.56      0.38 o 
   4   1  10      203.63      202.55      3.43 o 
   5   1  10      146.17      141.61      2.62 o 
   6   1  10      119.97      120.12      3.04 o 
   7   1  10       23.17       18.20      1.14 o 
   8   1  10        3.02        3.52      0.76 o 
   9   1  10       83.82       94.71      2.97 o 
  10   1  10        4.80        2.39      0.85 o 
  -8   2  10        8.10        8.57      1.42 o 
  -7   2  10        9.57       10.29      1.31 o 
  -6   2  10       19.22       20.86      1.58 o 
  -5   2  10        7.10        5.19      1.00 o 
  -4   2  10        9.70        8.88      0.85 o 
  -3   2  10      263.71      249.33      5.24 o 
  -2   2  10      119.98      109.29      2.53 o 
  -1   2  10      209.88      197.55      3.33 o 
   0   2  10        0.93        0.91      0.41 o 
   1   2  10       53.66       43.12      1.12 o 
   2   2  10      166.19      143.14      2.55 o 
   3   2  10        5.55        3.83      0.50 o 
   4   2  10       74.87       76.99      1.69 o 
   5   2  10      203.16      188.24      3.66 o 
   6   2  10       10.32       12.76      0.85 o 
   7   2  10        8.89       10.21      0.81 o 
   8   2  10        0.38        1.21      0.66 o 
   9   2  10       27.73       20.21      1.29 o 
  10   2  10        0.87        0.54      0.97 o 
  -8   3  10        0.71        2.13      1.00 o 
  -7   3  10       61.29       66.30      3.20 o 
  -6   3  10        1.02       -0.37      1.12 o 
  -5   3  10        4.08        6.34      1.10 o 
  -4   3  10       23.01       23.02      1.58 o 
  -3   3  10        9.61       12.12      0.91 o 
  -2   3  10      127.28      130.35      2.84 o 
  -1   3  10        2.14        2.59      0.51 o 
   0   3  10       84.68       78.81      1.89 o 
   1   3  10       30.87       33.03      1.13 o 
   2   3  10        1.24        0.81      0.42 o 
   3   3  10        0.80        0.46      0.50 o 
   4   3  10        6.45        3.61      0.52 o 
   5   3  10      125.19      139.98      2.61 o 
   6   3  10      191.91      180.39      3.52 o 
   7   3  10        1.26        0.10      0.50 o 
   8   3  10       93.14       96.11      2.36 o 
   9   3  10      101.89      121.18      3.33 o 
  10   3  10       49.39       62.08      2.26 o 
  11   3  10       12.19       15.63      1.63 o 
  -7   4  10        5.59        3.72      1.79 o 
  -6   4  10        3.67        2.98      1.05 o 
  -5   4  10        0.59        0.07      0.84 o 
  -4   4  10      126.82      133.78      4.21 o 
  -3   4  10        0.00        1.04      1.34 o 
  -2   4  10       49.63       56.07      2.77 o 
  -1   4  10        9.43       11.98      0.67 o 
   0   4  10        4.23        5.89      0.53 o 
   1   4  10        4.62        1.73      0.45 o 
   2   4  10       12.48       11.06      0.72 o 
   3   4  10       11.44       10.69      0.76 o 
   4   4  10      158.73      147.34      3.05 o 
   5   4  10       57.06       52.85      1.38 o 
   6   4  10       30.60       28.69      1.17 o 
   7   4  10        5.12        5.60      0.69 o 
   8   4  10        1.95        2.40      0.63 o 
   9   4  10        1.11        1.50      0.66 o 
  10   4  10       29.54       34.79      1.49 o 
  11   4  10       48.28       48.72      2.47 o 
  -6   5  10        1.23        0.15      1.49 o 
  -5   5  10        6.13        7.15      1.79 o 
  -4   5  10       27.75       32.78      2.68 o 
  -3   5  10        6.47        7.45      1.64 o 
  -2   5  10       34.35       40.63      1.91 o 
  -1   5  10       31.16       30.71      1.72 o 
   0   5  10       18.53       20.26      0.98 o 
   1   5  10      139.14      138.56      2.53 o 
   2   5  10        8.14        6.28      0.58 o 
   3   5  10       48.20       53.78      1.56 o 
   4   5  10        6.82        6.57      0.66 o 
   5   5  10      489.84      443.39      8.57 o 
   6   5  10        3.75        6.45      0.80 o 
   7   5  10       32.94       28.19      1.29 o 
   8   5  10       11.81       16.80      1.10 o 
   9   5  10        6.95        6.19      0.81 o 
  10   5  10       23.41       25.49      1.30 o 
  11   5  10        0.75        1.46      1.10 o 
  -5   6  10       13.05       13.86      2.09 o 
  -4   6  10        0.75       -0.60      1.34 o 
  -3   6  10        2.94        2.38      1.49 o 
  -2   6  10        4.18        3.74      0.89 o 
  -1   6  10        8.66       11.05      0.69 o 
   0   6  10        2.17        1.16      0.46 o 
   1   6  10        2.03        1.38      0.53 o 
   2   6  10        5.79        5.96      0.61 o 
   3   6  10      125.97      117.90      2.31 o 
   4   6  10      152.78      145.27      3.47 o 
   5   6  10      146.83      124.80      3.12 o 
   6   6  10       42.71       45.61      1.72 o 
   7   6  10       13.65       14.07      1.06 o 
   8   6  10       11.12       15.13      1.25 o 
   9   6  10        9.21       10.35      0.99 o 
  10   6  10        2.13        1.33      0.70 o 
  -5   7  10        0.67        1.04      1.49 o 
  -4   7  10        0.09       -1.34      1.34 o 
  -3   7  10        0.11       -0.45      1.34 o 
  -2   7  10       75.90       87.05      6.41 o 
  -1   7  10       12.16       12.06      1.35 o 
   0   7  10        0.22       -0.41      0.41 o 
   1   7  10      249.57      244.22      4.08 o 
   2   7  10        4.95        3.02      0.58 o 
   3   7  10        8.75        7.96      0.74 o 
   4   7  10       29.83       30.44      1.59 o 
   5   7  10       84.95       77.84      1.99 o 
   6   7  10        3.57        3.90      1.15 o 
   7   7  10       11.78       14.07      1.09 o 
   8   7  10      105.11      103.88      3.69 o 
   9   7  10        6.76        5.44      0.76 o 
  10   7  10        7.55       10.58      0.98 o 
  -3   8  10        1.91        1.19      1.49 o 
  -2   8  10       80.44       92.04      3.20 o 
  -1   8  10       24.24       31.50      1.48 o 
   0   8  10        9.93        9.02      0.97 o 
   1   8  10        0.00       -0.49      0.49 o 
   2   8  10        0.14       -0.51      0.51 o 
   3   8  10        0.86        0.56      0.56 o 
   4   8  10       28.22       27.35      1.21 o 
   5   8  10       16.44       17.72      0.98 o 
   6   8  10        7.94        6.98      0.88 o 
   7   8  10      211.20      192.38      4.44 o 
   8   8  10        0.73       -0.33      0.64 o 
   9   8  10        1.45        0.70      0.76 o 
  10   8  10        1.94        3.33      1.04 o 
  -2   9  10        6.91       10.68      1.29 o 
  -1   9  10       61.71       77.16      2.41 o 
   0   9  10        0.05        0.03      0.68 o 
   1   9  10        6.14        4.93      0.72 o 
   2   9  10        0.01       -0.39      0.76 o 
   3   9  10        0.45       -0.51      0.51 o 
   4   9  10       25.40       24.93      1.15 o 
   5   9  10        7.77       10.40      0.85 o 
   6   9  10        8.88        9.53      0.87 o 
   7   9  10       18.70       17.29      1.26 o 
   8   9  10       14.51       16.10      1.22 o 
   9   9  10       50.03       54.23      2.57 o 
   0  10  10       23.54       33.23      1.63 o 
   1  10  10        0.08        1.54      0.77 o 
   2  10  10       24.70       27.34      1.26 o 
   3  10  10        3.05        2.64      0.66 o 
   4  10  10        0.61       -0.18      0.58 o 
   5  10  10       38.73       40.53      1.53 o 
   6  10  10       45.35       45.25      2.31 o 
   7  10  10        5.33        4.18      1.02 o 
   8  10  10       10.06       14.01      2.23 o 
   3  11  10        2.21        3.78      0.85 o 
   4  11  10       13.21       12.35      1.61 o 
   5  11  10       24.05       31.47      1.60 o 
  -4  -9  11        0.19       -1.49      1.49 o 
  -3  -9  11       34.58       39.93      3.28 o 
  -2  -9  11        0.18       -0.74      1.49 o 
  -1  -9  11       32.87       37.10      3.43 o 
   0  -9  11        5.65        7.90      2.23 o 
  -6  -8  11        1.43        1.34      1.49 o 
  -5  -8  11        8.97        7.45      1.79 o 
  -4  -8  11       32.95       39.63      3.43 o 
  -3  -8  11        2.50        2.98      1.79 o 
  -2  -8  11        5.54        4.47      1.79 o 
  -1  -8  11       37.65       47.23      3.58 o 
   0  -8  11        2.73        2.09      1.64 o 
   1  -8  11      262.28      276.54     10.58 o 
   2  -8  11       44.94       56.92      4.02 o 
  -7  -7  11        1.32        2.83      1.10 o 
  -6  -7  11        0.66        0.52      0.95 o 
  -5  -7  11       16.77       18.92      2.38 o 
  -4  -7  11       20.27       18.92      2.23 o 
  -3  -7  11       37.89       41.72      3.13 o 
  -2  -7  11       12.23       11.17      1.94 o 
  -1  -7  11       78.98       85.67      4.77 o 
   0  -7  11       57.92       61.39      4.02 o 
   1  -7  11      144.86      156.60      6.85 o 
   2  -7  11        2.28        2.87      1.07 o 
   3  -7  11        0.60       -0.91      1.00 o 
   4  -7  11       27.02       29.94      2.98 o 
  -8  -6  11        0.00        0.22      0.95 o 
  -7  -6  11        4.93        8.26      1.31 o 
  -6  -6  11       10.60       12.73      1.37 o 
  -5  -6  11       24.93       23.84      1.74 o 
  -4  -6  11        0.00        0.74      1.19 o 
  -3  -6  11       11.35       12.22      1.94 o 
  -2  -6  11       11.73       14.15      2.09 o 
  -1  -6  11       20.98       19.27      1.79 o 
   0  -6  11       47.83       43.23      4.99 o 
   1  -6  11        9.93        8.25      1.14 o 
   2  -6  11        2.49        2.02      0.90 o 
   3  -6  11        0.17        0.09      0.71 o 
   4  -6  11        6.45        7.43      0.94 o 
   5  -6  11        9.45       12.34      1.11 o 
  -8  -5  11       16.48       21.76      1.69 o 
  -7  -5  11        4.58        5.63      1.10 o 
  -6  -5  11        3.66        2.01      0.95 o 
  -5  -5  11        0.99       -0.18      0.66 o 
  -4  -5  11       73.74       75.15      2.31 o 
  -3  -5  11       12.79       13.57      1.05 o 
  -2  -5  11        7.47        8.89      1.79 o 
  -1  -5  11       99.14      107.46      3.47 o 
   0  -5  11        7.90        9.43      1.18 o 
   1  -5  11       73.57       78.58      2.26 o 
   2  -5  11       67.38       66.99      1.88 o 
   3  -5  11      235.59      243.00      5.18 o 
   4  -5  11        4.86        7.76      0.89 o 
   5  -5  11        0.00       -0.20      0.69 o 
   6  -5  11        4.35        4.62      0.89 o 
  -8  -4  11        0.84        0.99      0.89 o 
  -7  -4  11        2.04        1.60      0.74 o 
  -6  -4  11       39.32       47.10      1.86 o 
  -5  -4  11        4.39        3.17      0.76 o 
  -4  -4  11       13.61        9.69      1.00 o 
  -3  -4  11        0.66        0.89      0.63 o 
  -2  -4  11       18.78       17.33      1.00 o 
  -1  -4  11       59.98       65.43      2.20 o 
   0  -4  11        2.07        2.66      0.74 o 
   1  -4  11        4.58        3.52      0.63 o 
   2  -4  11        2.46        3.29      0.64 o 
   3  -4  11       37.59       43.77      1.74 o 
   4  -4  11        3.07        3.19      0.76 o 
   5  -4  11        1.20        1.08      0.83 o 
   6  -4  11        2.49        2.11      0.80 o 
   7  -4  11       22.42       27.07      1.99 o 
  -8  -3  11        1.78        1.71      0.95 o 
  -7  -3  11        2.44        2.41      0.80 o 
  -6  -3  11       37.26       35.81      1.66 o 
  -5  -3  11        1.30        0.93      0.66 o 
  -4  -3  11       14.07        8.97      0.94 o 
  -3  -3  11        1.70        1.57      0.79 o 
  -2  -3  11        3.33        4.38      0.80 o 
  -1  -3  11      385.05      395.87      9.68 o 
   0  -3  11        7.18        4.72      1.22 o 
   1  -3  11      238.72      227.08      4.31 o 
   2  -3  11       16.21       11.81      0.83 o 
   3  -3  11      110.55      108.01      2.53 o 
   4  -3  11        1.31        0.35      0.65 o 
   5  -3  11        3.52        1.79      0.69 o 
   6  -3  11        0.01        0.02      0.74 o 
   7  -3  11       19.21       15.96      1.17 o 
   8  -3  11        1.30        1.43      0.96 o 
  -8  -2  11        7.32        9.19      1.26 o 
  -7  -2  11       11.43       14.46      1.42 o 
  -6  -2  11       46.52       51.07      2.82 o 
  -5  -2  11        1.86       -0.50      0.63 o 
  -4  -2  11        0.89       -0.15      0.66 o 
  -3  -2  11       55.54       52.02      1.83 o 
  -2  -2  11       21.99       17.96      1.14 o 
  -1  -2  11       97.42      102.91      2.84 o 
   0  -2  11      167.89      164.85      4.01 o 
   1  -2  11      111.24      112.06      2.50 o 
   2  -2  11       39.54       34.74      1.51 o 
   3  -2  11        0.04       -0.49      0.49 o 
   4  -2  11       19.94       19.99      1.17 o 
   5  -2  11       25.85       25.08      1.35 o 
   6  -2  11        0.70        0.42      0.66 o 
   7  -2  11        1.94        2.80      0.80 o 
   8  -2  11        2.36        6.02      1.11 o 
  -8  -1  11        0.01       -0.45      0.84 o 
  -7  -1  11        5.10        4.43      1.04 o 
  -6  -1  11       23.87       22.25      1.63 o 
  -5  -1  11        0.11       -0.01      0.81 o 
  -4  -1  11       65.75       62.16      2.06 o 
  -3  -1  11      295.63      273.88      5.76 o 
  -2  -1  11       10.87       15.63      1.06 o 
  -1  -1  11       68.57       68.19      2.16 o 
   0  -1  11      177.18      172.16      4.12 o 
   1  -1  11       15.81       16.62      0.92 o 
   2  -1  11       41.97       41.48      1.39 o 
   3  -1  11       38.57       34.90      1.30 o 
   4  -1  11        0.10       -0.46      0.46 o 
   5  -1  11        0.01       -0.05      0.63 o 
   6  -1  11        2.92        3.39      0.80 o 
   7  -1  11        1.26        2.03      0.74 o 
   8  -1  11        0.00        0.79      0.74 o 
   9  -1  11        0.01        0.43      1.16 o 
  -8   0  11        9.41        8.71      1.31 o 
  -7   0  11        8.26       10.28      1.37 o 
  -6   0  11       27.19       26.08      1.79 o 
  -5   0  11       77.52       77.95      2.35 o 
  -4   0  11      217.84      211.72      4.73 o 
  -3   0  11       20.34       16.61      1.14 o 
  -2   0  11        7.78        7.88      0.85 o 
  -1   0  11      127.87      129.68      3.33 o 
   0   0  11       19.21       18.48      1.17 o 
   1   0  11      358.49      370.98      6.50 o 
   2   0  11      954.53      887.22     14.41 o 
   3   0  11       12.40       13.00      0.81 o 
   4   0  11        4.32        4.13      0.61 o 
   5   0  11        1.58        0.36      0.63 o 
   6   0  11       17.43       14.30      1.06 o 
   7   0  11        2.41        1.54      0.69 o 
   8   0  11        9.70       11.95      1.09 o 
   9   0  11       16.68       17.42      1.96 o 
  -8   1  11        0.07        0.60      0.95 o 
  -7   1  11        1.21       -0.82      1.12 o 
  -6   1  11       12.50       16.82      1.52 o 
  -5   1  11        1.85        2.76      0.95 o 
  -4   1  11        3.03        3.12      0.73 o 
  -3   1  11      144.28      140.06      3.41 o 
  -2   1  11        9.78       11.42      0.97 o 
  -1   1  11        2.99        2.55      0.87 o 
   0   1  11      492.04      473.56      7.06 o 
   1   1  11       95.49       88.17      1.84 o 
   2   1  11      461.07      422.08      6.40 o 
   3   1  11      169.14      170.35      3.02 o 
   4   1  11        0.69        0.26      0.42 o 
   5   1  11       54.00       44.23      1.66 o 
   6   1  11       34.27       30.02      2.68 o 
   7   1  11        3.24        3.26      0.78 o 
   8   1  11       61.43       80.49      2.55 o 
   9   1  11        3.59        5.16      0.91 o 
  -7   2  11       15.90       16.39      1.58 o 
  -6   2  11        0.01       -0.75      0.78 o 
  -5   2  11        0.01       -0.21      0.82 o 
  -4   2  11       52.11       47.55      2.32 o 
  -3   2  11        1.05        2.14      0.68 o 
  -2   2  11       17.80       16.61      1.31 o 
  -1   2  11       76.46       83.03      3.27 o 
   0   2  11       18.67       17.78      0.77 o 
   1   2  11      120.50      103.49      2.04 o 
   2   2  11        0.57       -0.47      0.47 o 
   3   2  11       33.49       30.94      1.06 o 
   4   2  11        5.00        1.69      0.46 o 
   5   2  11      104.61       92.64      2.69 o 
   6   2  11       48.87       47.52      1.53 o 
   7   2  11        1.07        0.37      0.66 o 
   8   2  11        0.12        1.36      0.74 o 
   9   2  11       44.18       43.39      1.92 o 
  10   2  11       22.57       23.97      2.68 o 
  -7   3  11        0.70        1.23      1.04 o 
  -6   3  11       19.80       18.22      4.10 o 
  -5   3  11        6.78        6.84      1.21 o 
  -4   3  11       60.32       64.15      2.69 o 
  -3   3  11       12.48        9.46      1.10 o 
  -2   3  11        1.06        1.38      0.89 o 
  -1   3  11       12.68        9.98      0.94 o 
   0   3  11        4.56        4.94      0.60 o 
   1   3  11        2.72        4.64      0.63 o 
   2   3  11      137.46      133.48      2.49 o 
   3   3  11       57.91       44.08      1.27 o 
   4   3  11      410.80      352.94      5.55 o 
   5   3  11      146.27      142.51      3.00 o 
   6   3  11        5.17        3.91      0.63 o 
   7   3  11       26.85       24.97      1.70 o 
   8   3  11       40.99       42.91      1.58 o 
   9   3  11       15.51       24.22      1.46 o 
  10   3  11       14.15        8.00      1.29 o 
  -6   4  11        0.24       -0.15      1.49 o 
  -5   4  11        6.01        5.96      1.64 o 
  -4   4  11        3.54        1.64      1.34 o 
  -3   4  11       88.11       78.97      4.32 o 
  -2   4  11       35.29       36.15      1.82 o 
  -1   4  11        0.14       -0.60      0.60 o 
   0   4  11       52.11       43.15      1.21 o 
   1   4  11       72.43       66.11      1.78 o 
   2   4  11       25.06       21.44      1.01 o 
   3   4  11      120.28      101.55      2.39 o 
   4   4  11       56.11       50.96      1.54 o 
   5   4  11       25.33       23.75      1.07 o 
   6   4  11       22.47       17.77      1.79 o 
   7   4  11        9.30       10.60      0.90 o 
   8   4  11       39.96       44.52      1.58 o 
   9   4  11        1.55        3.54      0.74 o 
  10   4  11        3.91        4.75      0.95 o 
  -5   5  11        0.16        0.60      1.49 o 
  -4   5  11        8.42        5.81      1.64 o 
  -3   5  11        1.22        0.60      1.34 o 
  -2   5  11       66.14       67.50      3.87 o 
  -1   5  11        0.18       -0.38      0.52 o 
   0   5  11       18.24       15.74      0.78 o 
   1   5  11      223.96      225.48      3.79 o 
   2   5  11        0.08        0.27      0.53 o 
   3   5  11       15.00       14.06      1.00 o 
   4   5  11       54.15       54.34      1.83 o 
   5   5  11       22.89       14.98      1.07 o 
   6   5  11        3.74        4.01      0.65 o 
   7   5  11       49.65       48.76      1.62 o 
   8   5  11        1.14        1.38      0.67 o 
   9   5  11        2.98        2.90      0.72 o 
  10   5  11        0.31       -0.23      1.42 o 
  -4   6  11        6.18        3.72      1.79 o 
  -3   6  11       17.87       19.97      2.23 o 
  -2   6  11       14.46       12.66      1.94 o 
  -1   6  11        3.76        4.54      0.78 o 
   0   6  11        0.22       -0.28      0.45 o 
   1   6  11        0.52        0.42      0.49 o 
   2   6  11       63.38       69.50      1.82 o 
   3   6  11        3.03        2.66      0.60 o 
   4   6  11        1.50        1.20      0.67 o 
   5   6  11        1.40        0.40      0.73 o 
   6   6  11       27.76       32.46      1.52 o 
   7   6  11       92.58       93.52      2.71 o 
   8   6  11       31.48       33.77      1.43 o 
   9   6  11        1.26        0.82      0.66 o 
  -3   7  11       15.97       25.63      2.53 o 
  -2   7  11        7.10        9.24      1.94 o 
  -1   7  11       10.21       11.47      1.25 o 
   0   7  11        0.67        0.57      0.52 o 
   1   7  11        1.04        0.74      0.58 o 
   2   7  11        8.77       10.03      0.79 o 
   3   7  11       24.09       23.29      1.16 o 
   4   7  11       16.37       17.96      1.02 o 
   5   7  11        7.45        8.37      0.91 o 
   6   7  11        6.43        7.65      0.91 o 
   7   7  11       16.87       17.62      1.23 o 
   8   7  11        1.80        1.50      0.65 o 
   9   7  11        1.18        1.47      0.69 o 
  -2   8  11        0.00        0.74      1.49 o 
  -1   8  11       19.46       22.69      3.13 o 
   0   8  11        0.54        0.38      0.63 o 
   1   8  11        3.57        2.08      0.61 o 
   2   8  11       11.62       10.77      0.85 o 
   3   8  11      119.25      112.23      2.59 o 
   4   8  11        0.08        0.25      0.57 o 
   5   8  11        2.67        3.68      0.69 o 
   6   8  11        1.44       -0.41      0.89 o 
   7   8  11        0.15        0.11      0.82 o 
   8   8  11        1.78        1.31      0.84 o 
  -1   9  11        9.42       14.45      1.94 o 
   0   9  11        0.84        0.74      0.71 o 
   1   9  11        0.00       -0.61      0.61 o 
   2   9  11        0.19        0.47      0.57 o 
   3   9  11        5.14        3.19      0.72 o 
   4   9  11       15.93       16.15      1.02 o 
   5   9  11        6.19        6.28      0.82 o 
   6   9  11        6.09        4.87      0.89 o 
   7   9  11        2.38        1.82      0.82 o 
   2  10  11        0.65        0.25      0.67 o 
   3  10  11        3.50        1.75      0.70 o 
   4  10  11        3.90        3.36      0.90 o 
   5  10  11       15.05       20.84      1.15 o 
  -3  -8  12        2.17        2.98      1.79 o 
  -2  -8  12       14.96       15.05      2.53 o 
  -1  -8  12       37.58       46.34      3.87 o 
   0  -8  12       85.80      111.30      5.96 o 
  -5  -7  12        8.08        5.65      2.23 o 
  -4  -7  12       47.43       49.02      3.72 o 
  -3  -7  12        3.89        2.23      1.79 o 
  -2  -7  12       11.80       11.17      2.09 o 
  -1  -7  12        8.03       10.43      2.09 o 
   0  -7  12       34.22       39.48      3.43 o 
   1  -7  12        0.37       -1.49      1.49 o 
   2  -7  12       17.97       21.01      2.68 o 
  -6  -6  12       24.51       27.65      2.00 o 
  -5  -6  12        0.21        0.89      1.05 o 
  -4  -6  12       14.23       14.96      2.98 o 
  -3  -6  12        9.03       15.50      2.23 o 
  -2  -6  12        0.14        1.49      1.49 o 
  -1  -6  12        1.16        0.60      1.34 o 
   0  -6  12        0.06        1.49      1.49 o 
   1  -6  12        1.02        0.25      0.85 o 
   2  -6  12       58.68       63.95      2.72 o 
   3  -6  12        0.03       -0.70      0.70 o 
   4  -6  12        8.77       11.82      1.16 o 
  -7  -5  12       47.98       48.49      2.47 o 
  -6  -5  12        7.41       12.23      1.46 o 
  -5  -5  12       37.13       39.76      2.91 o 
  -4  -5  12       78.40       79.71      2.48 o 
  -3  -5  12        0.96        1.52      1.00 o 
  -2  -5  12       32.65       32.75      1.93 o 
  -1  -5  12       19.09       16.23      1.36 o 
   0  -5  12        0.06        0.08      0.82 o 
   1  -5  12       10.42       10.70      1.25 o 
   2  -5  12        3.39        4.43      1.10 o 
   3  -5  12        1.64        1.09      0.76 o 
   4  -5  12        4.06        3.33      0.97 o 
   5  -5  12       33.03       40.29      1.83 o 
  -7  -4  12        0.10        0.84      0.80 o 
  -6  -4  12        7.79        7.28      1.96 o 
  -5  -4  12       35.43       32.25      1.60 o 
  -4  -4  12      112.00      117.25      3.17 o 
  -3  -4  12        2.22        2.78      0.83 o 
  -2  -4  12       53.70       56.26      2.42 o 
  -1  -4  12        7.43        6.04      1.10 o 
   0  -4  12      231.16      227.75      6.16 o 
   1  -4  12      124.50      136.10      3.61 o 
   2  -4  12       59.09       62.51      4.02 o 
   3  -4  12       78.22       75.56      2.37 o 
   4  -4  12       17.85       22.33      1.34 o 
   5  -4  12       13.64       16.07      1.22 o 
   6  -4  12       20.32       18.73      1.32 o 
  -7  -3  12        5.49        5.11      1.42 o 
  -6  -3  12       22.19       20.60      1.34 o 
  -5  -3  12      111.16      116.09      3.15 o 
  -4  -3  12       18.22       20.75      1.32 o 
  -3  -3  12       20.17       19.75      1.26 o 
  -2  -3  12        0.05       -1.04      1.04 o 
  -1  -3  12        4.01        1.42      0.84 o 
   0  -3  12       96.36       99.73      3.37 o 
   1  -3  12       16.04       19.09      1.68 o 
   2  -3  12       50.43       41.81      1.46 o 
   3  -3  12       60.23       49.67      1.83 o 
   4  -3  12        1.56        2.69      0.76 o 
   5  -3  12        3.53        3.76      0.85 o 
   6  -3  12        0.72        1.05      0.74 o 
   7  -3  12        0.22        0.52      0.80 o 
  -7  -2  12        0.88        0.85      1.00 o 
  -6  -2  12       23.00       26.87      1.49 o 
  -5  -2  12       10.47       16.11      1.20 o 
  -4  -2  12        3.93        5.79      0.91 o 
  -3  -2  12       49.80       49.36      1.83 o 
  -2  -2  12        7.92        6.49      1.05 o 
  -1  -2  12        3.47        1.27      0.84 o 
   0  -2  12       78.89       79.65      2.48 o 
   1  -2  12       56.53       55.92      2.02 o 
   2  -2  12       39.77       46.52      1.54 o 
   3  -2  12       26.07       25.65      1.31 o 
   4  -2  12       16.69       14.79      1.09 o 
   5  -2  12        5.25        5.16      0.97 o 
   6  -2  12        3.32        5.21      0.85 o 
   7  -2  12        2.82        2.93      0.89 o 
  -7  -1  12        5.67        7.97      1.31 o 
  -6  -1  12       11.77       13.28      1.42 o 
  -5  -1  12       97.98      110.85      3.03 o 
  -4  -1  12        6.57        5.94      0.89 o 
  -3  -1  12       32.59       22.61      1.55 o 
  -2  -1  12       36.37       41.81      2.05 o 
  -1  -1  12       14.82       12.22      1.21 o 
   0  -1  12        9.20        7.11      0.94 o 
   1  -1  12       64.78       67.25      2.21 o 
   2  -1  12       31.62       25.65      1.15 o 
   3  -1  12        2.91        2.37      0.71 o 
   4  -1  12        1.33        1.44      0.69 o 
   5  -1  12        2.74        2.21      0.73 o 
   6  -1  12        4.47        7.54      0.91 o 
   7  -1  12       24.54       29.12      1.57 o 
   8  -1  12        0.33        1.45      0.83 o 
  -7   0  12        1.93        1.62      1.04 o 
  -6   0  12       32.94       30.32      1.95 o 
  -5   0  12        0.00       -0.84      0.84 o 
  -4   0  12       32.69       36.61      1.63 o 
  -3   0  12       16.57       16.39      1.36 o 
  -2   0  12        1.34        1.69      0.89 o 
  -1   0  12       63.56       67.81      3.13 o 
   0   0  12       41.53       43.04      1.76 o 
   1   0  12        6.31        7.30      0.88 o 
   2   0  12      100.36       92.25      2.23 o 
   3   0  12        8.95        9.03      0.89 o 
   4   0  12        8.94       10.11      0.94 o 
   5   0  12        0.80        1.27      0.66 o 
   6   0  12        9.74       10.42      1.00 o 
   7   0  12        1.03        1.92      0.91 o 
   8   0  12       24.69       24.66      1.49 o 
  -7   1  12        5.98        8.13      1.86 o 
  -6   1  12        0.12        1.56      1.05 o 
  -5   1  12       10.33       11.22      1.37 o 
  -4   1  12       17.10       14.21      1.11 o 
  -3   1  12       81.63       78.85      2.90 o 
  -2   1  12       37.41       33.98      2.38 o 
  -1   1  12       31.65       26.38      1.74 o 
   0   1  12        9.22        7.59      1.06 o 
   1   1  12      259.97      253.25      4.73 o 
   2   1  12       81.72       79.82      1.94 o 
   3   1  12       10.22       11.43      0.86 o 
   4   1  12       14.55       14.38      1.03 o 
   5   1  12        0.19        0.36      0.66 o 
   6   1  12        6.82       10.45      1.00 o 
   7   1  12        8.71        8.92      1.03 o 
   8   1  12        2.29        0.04      0.71 o 
  -6   2  12        5.86        6.73      1.56 o 
  -5   2  12        0.00        1.04      1.34 o 
  -4   2  12       14.82       12.37      1.94 o 
  -3   2  12       10.00       10.25      1.21 o 
  -2   2  12       38.30       34.56      1.89 o 
  -1   2  12       10.58        7.50      1.42 o 
   0   2  12      163.16      169.08      4.15 o 
   1   2  12      172.21      167.17      3.02 o 
   2   2  12      100.54      103.01      2.14 o 
   3   2  12       34.10       27.33      1.65 o 
   4   2  12       22.30       16.79      0.96 o 
   5   2  12       38.75       35.71      1.34 o 
   6   2  12       14.33       19.90      1.08 o 
   7   2  12        0.54        1.48      0.74 o 
   8   2  12        1.54        1.39      0.76 o 
   9   2  12        2.96        0.96      0.80 o 
  -6   3  12       29.94       42.91      3.43 o 
  -5   3  12        2.44        4.47      1.79 o 
  -4   3  12       15.41       15.79      2.23 o 
  -3   3  12       27.26       28.61      2.53 o 
  -2   3  12        2.64        2.96      0.93 o 
  -1   3  12       44.77       38.58      1.99 o 
   0   3  12      153.15      153.34      3.89 o 
   1   3  12       73.15       73.94      1.73 o 
   2   3  12        4.41        4.03      0.57 o 
   3   3  12      157.95      143.48      2.98 o 
   4   3  12        6.84        7.20      0.74 o 
   5   3  12        0.17       -0.13      0.54 o 
   6   3  12       34.00       31.16      1.30 o 
   7   3  12        0.94        1.56      0.62 o 
   8   3  12       49.09       55.84      1.82 o 
   9   3  12       22.96       21.61      1.46 o 
  -5   4  12       17.05       25.48      2.68 o 
  -4   4  12        2.99        2.68      1.49 o 
  -3   4  12       55.77       52.75      3.43 o 
  -2   4  12        4.76        3.23      1.19 o 
  -1   4  12        6.23        6.42      1.10 o 
   0   4  12       53.80       59.86      2.18 o 
   1   4  12      221.20      212.44      4.14 o 
   2   4  12      161.62      150.11      3.55 o 
   3   4  12        1.96        2.94      0.63 o 
   4   4  12       61.89       57.04      1.67 o 
   5   4  12        0.04       -0.49      0.49 o 
   6   4  12        0.00        0.23      0.56 o 
   7   4  12       53.16       48.96      2.02 o 
   8   4  12       57.68       68.92      2.05 o 
   9   4  12        2.93        2.50      0.74 o 
  -4   5  12       50.21       60.49      3.87 o 
  -3   5  12        0.97       -0.15      1.49 o 
  -2   5  12       43.53       45.89      3.43 o 
  -1   5  12       19.36       21.81      2.46 o 
   0   5  12       39.16       42.22      2.16 o 
   1   5  12       16.26       20.26      1.62 o 
   2   5  12       20.26       16.19      1.09 o 
   3   5  12       20.51       19.70      1.17 o 
   4   5  12        0.57        1.32      0.68 o 
   5   5  12        2.72        1.56      0.62 o 
   6   5  12        2.86        3.64      0.69 o 
   7   5  12        0.00       -0.55      0.55 o 
   8   5  12        7.45        9.42      0.93 o 
   9   5  12        7.78        8.34      1.37 o 
  -3   6  12       36.00       43.81      3.28 o 
  -2   6  12       12.60       11.92      2.09 o 
  -1   6  12        2.19       -1.04      1.49 o 
   0   6  12        2.07        0.66      0.67 o 
   1   6  12       11.23       14.71      1.02 o 
   2   6  12        5.61        7.19      0.88 o 
   3   6  12       41.56       41.30      1.86 o 
   4   6  12       26.35       27.91      1.43 o 
   5   6  12        5.69        6.11      0.89 o 
   6   6  12        6.22        5.73      0.89 o 
   7   6  12        7.25        8.26      0.87 o 
   8   6  12        0.09       -0.44      0.59 o 
  -2   7  12        4.07        1.64      1.64 o 
  -1   7  12       26.09       23.24      2.38 o 
   0   7  12        7.57        7.47      2.09 o 
   1   7  12       45.00       41.11      1.46 o 
   2   7  12        9.00        6.68      0.90 o 
   3   7  12       51.03       51.76      1.76 o 
   4   7  12       10.31        8.11      1.14 o 
   5   7  12       33.45       32.78      1.58 o 
   6   7  12        2.73        2.58      0.77 o 
   7   7  12        6.14        6.09      0.91 o 
   8   7  12        1.81        1.89      0.69 o 
   0   8  12        1.89        0.71      0.93 o 
   1   8  12        1.81        2.09      0.64 o 
   2   8  12        9.09        7.73      0.83 o 
   3   8  12       11.62       11.80      0.91 o 
   4   8  12       16.60       20.62      1.12 o 
   5   8  12        1.01        1.23      0.74 o 
   6   8  12        1.32        0.95      0.76 o 
   7   8  12        1.98        1.41      0.80 o 
   2   9  12        1.47        1.62      0.80 o 
   3   9  12        9.95        6.77      0.85 o 
   4   9  12        3.03        2.94      0.76 o 
   5   9  12       10.24       10.13      1.01 o 
  -4  -6  13        0.80       -1.49      1.49 o 
  -3  -6  13       51.82       46.93      3.58 o 
  -2  -6  13      138.91      158.53      7.15 o 
  -1  -6  13       26.01       36.06      3.28 o 
   0  -6  13        0.13        0.00      1.49 o 
   1  -6  13        8.13        6.26      1.94 o 
  -5  -5  13       18.04       18.31      1.74 o 
  -4  -5  13       10.17        9.83      1.94 o 
  -3  -5  13        1.52       -0.30      1.19 o 
  -2  -5  13       20.64       21.87      1.68 o 
  -1  -5  13        0.51        0.20      1.04 o 
   0  -5  13        1.65        1.69      0.96 o 
   1  -5  13        1.96        0.46      0.89 o 
   2  -5  13        2.25        5.44      1.14 o 
   3  -5  13        1.38       -2.16      2.31 o 
  -6  -4  13       19.33       20.31      1.79 o 
  -5  -4  13       18.16       16.80      1.31 o 
  -4  -4  13       31.02       33.33      2.05 o 
  -3  -4  13       34.70       36.00      2.10 o 
  -2  -4  13       33.59       30.75      1.95 o 
  -1  -4  13        2.38        6.26      1.64 o 
   0  -4  13        2.01        0.96      0.93 o 
   1  -4  13       86.95       95.07      3.42 o 
   2  -4  13        0.07        1.71      0.95 o 
   3  -4  13       10.19        8.97      1.36 o 
   4  -4  13       11.95       14.08      1.18 o 
  -6  -3  13       13.68       16.52      1.75 o 
  -5  -3  13       19.86       19.42      1.35 o 
  -4  -3  13       53.71       56.54      4.69 o 
  -3  -3  13       27.84       31.19      1.95 o 
  -2  -3  13        9.27       10.13      1.26 o 
  -1  -3  13        3.35        4.50      1.04 o 
   0  -3  13        4.13        3.65      1.79 o 
   1  -3  13       10.82       13.63      1.42 o 
   2  -3  13       10.94       10.01      2.16 o 
   3  -3  13        2.01        2.77      1.00 o 
   4  -3  13       13.17       15.24      1.19 o 
   5  -3  13        4.07        4.13      0.91 o 
  -6  -2  13        3.97        6.00      1.26 o 
  -5  -2  13       42.98       45.63      1.92 o 
  -4  -2  13        9.34       11.72      1.42 o 
  -3  -2  13        5.70        5.06      1.10 o 
  -2  -2  13       18.24       19.97      1.58 o 
  -1  -2  13        2.74        1.44      1.04 o 
   0  -2  13       62.01       60.95      2.63 o 
   1  -2  13        0.65        0.37      0.84 o 
   2  -2  13        9.52        8.06      1.18 o 
   3  -2  13       12.30       13.44      1.08 o 
   4  -2  13        2.30        3.80      0.83 o 
   5  -2  13       28.39       39.25      1.79 o 
   6  -2  13       39.45       43.00      1.91 o 
  -6  -1  13        8.75       10.65      1.42 o 
  -5  -1  13        0.01        0.85      1.00 o 
  -4  -1  13        2.68        1.71      1.05 o 
  -3  -1  13        5.43        6.18      2.01 o 
  -2  -1  13       11.74        9.86      3.43 o 
  -1  -1  13        3.79        4.37      1.10 o 
   0  -1  13        4.50        5.85      1.12 o 
   1  -1  13       29.19       23.94      1.40 o 
   2  -1  13        0.00       -0.82      0.82 o 
   3  -1  13        2.06        1.08      0.78 o 
   4  -1  13        4.39        8.52      1.26 o 
   5  -1  13       13.04       14.83      1.17 o 
   6  -1  13       28.53       35.25      1.71 o 
   7  -1  13       17.81       20.18      1.74 o 
  -6   0  13       24.34       27.88      4.40 o 
  -5   0  13        3.51        3.58      1.49 o 
  -4   0  13        1.77        2.67      1.64 o 
  -3   0  13        7.32        8.73      1.25 o 
  -2   0  13       12.26       10.12      1.21 o 
  -1   0  13       48.23       44.35      2.21 o 
   0   0  13       29.68       32.43      1.65 o 
   1   0  13       17.47       14.65      1.24 o 
   2   0  13       16.19       15.93      1.42 o 
   3   0  13       40.29       34.87      1.57 o 
   4   0  13        0.00        1.19      0.68 o 
   5   0  13       13.23       13.71      1.11 o 
   6   0  13        0.07        0.50      0.71 o 
   7   0  13        1.58        1.21      1.06 o 
  -5   1  13        0.85        0.89      1.49 o 
  -4   1  13       27.29       27.42      2.53 o 
  -3   1  13       11.82       15.13      1.37 o 
  -2   1  13       14.50       16.23      1.49 o 
  -1   1  13       31.67       30.60      1.84 o 
   0   1  13       15.16       11.77      1.09 o 
   1   1  13        2.24        1.21      0.97 o 
   2   1  13       54.92       53.72      2.37 o 
   3   1  13        0.36        0.65      0.68 o 
   4   1  13       12.67       14.42      1.08 o 
   5   1  13        2.08        1.62      0.71 o 
   6   1  13        2.31        7.15      0.97 o 
   7   1  13       27.40       35.11      1.80 o 
  -5   2  13       12.86       15.94      2.38 o 
  -4   2  13        3.31        5.51      1.79 o 
  -3   2  13        0.08        0.48      0.89 o 
  -2   2  13        0.07        0.00      0.84 o 
  -1   2  13       46.43       40.30      3.65 o 
   0   2  13       11.68       10.59      1.06 o 
   1   2  13       53.69       53.43      2.42 o 
   2   2  13       49.00       49.75      2.37 o 
   3   2  13       27.83       29.77      1.22 o 
   4   2  13        0.98        0.50      0.53 o 
   5   2  13       25.58       31.11      1.32 o 
   6   2  13       14.45       21.56      1.37 o 
   7   2  13       17.33       24.74      1.49 o 
  -4   3  13        0.34        0.15      1.49 o 
  -3   3  13       12.27       14.75      2.23 o 
  -2   3  13       10.78       14.37      1.36 o 
  -1   3  13       34.56       21.34      3.65 o 
   0   3  13       38.90       41.68      3.95 o 
   1   3  13       71.87       69.14      2.84 o 
   2   3  13       74.56       82.43      3.11 o 
   3   3  13        2.05        4.78      0.84 o 
   4   3  13        4.12        3.96      0.77 o 
   5   3  13       40.89       42.35      1.81 o 
   6   3  13        3.18        2.16      0.68 o 
   7   3  13        1.93        1.92      0.70 o 
   8   3  13       17.45       20.19      2.37 o 
  -4   4  13        0.63       -1.34      1.34 o 
  -3   4  13        1.45        0.74      1.49 o 
  -2   4  13        2.38        1.19      1.49 o 
  -1   4  13        9.86        6.54      1.42 o 
   0   4  13       69.85       67.51      2.91 o 
   1   4  13       21.69       22.28      1.74 o 
   2   4  13       29.69       31.42      1.26 o 
   3   4  13       22.53       27.85      1.24 o 
   4   4  13       37.33       36.73      1.94 o 
   5   4  13        1.36        1.53      0.63 o 
   6   4  13        9.82        9.64      1.12 o 
   7   4  13        0.17        0.80      0.80 o 
  -3   5  13       14.34       13.71      2.38 o 
  -2   5  13        4.60        4.47      1.64 o 
  -1   5  13        9.99       11.68      2.68 o 
   0   5  13        0.01       -0.32      0.89 o 
   1   5  13      167.17      169.96      5.05 o 
   2   5  13       48.57       43.16      1.73 o 
   3   5  13        7.56        8.37      0.97 o 
   4   5  13       57.91       58.66      1.80 o 
   5   5  13        6.59        6.66      0.79 o 
   6   5  13        7.62        8.77      0.89 o 
   7   5  13        8.65        8.98      0.91 o 
  -1   6  13        6.44        4.02      1.79 o 
   0   6  13       51.43       57.29      6.48 o 
   1   6  13       73.38       74.87      3.00 o 
   2   6  13        0.26        1.01      0.92 o 
   3   6  13       64.37       67.34      2.92 o 
   4   6  13       18.93       17.21      1.23 o 
   5   6  13        0.20        0.87      0.76 o 
   6   6  13        0.09        0.10      0.60 o 
   7   6  13        6.39        8.23      0.89 o 
   0   7  13        0.17       -1.49      1.49 o 
   1   7  13        1.74        0.07      1.42 o 
   2   7  13       29.38       26.23      1.49 o 
   3   7  13       30.84       33.40      1.68 o 
   4   7  13        9.19       10.67      1.11 o 
   5   7  13       18.76       19.64      1.57 o 
   6   7  13       23.07       28.98      1.63 o 
  -3  -4  14        5.57        5.62      1.34 o 
  -2  -4  14        0.17       -0.89      0.89 o 
  -1  -4  14        0.06       -0.89      0.89 o 
   0  -4  14        4.32        5.42      2.23 o 
   1  -4  14        0.13       -0.22      0.95 o 
   2  -4  14        6.43        3.67      1.18 o 
  -4  -3  14        3.36        3.13      1.16 o 
  -3  -3  14        7.17        5.57      1.26 o 
  -2  -3  14        4.39        3.16      1.10 o 
  -1  -3  14       20.63       21.70      1.68 o 
   0  -3  14       17.74       20.84      1.72 o 
   1  -3  14        1.09       -0.97      0.97 o 
   2  -3  14        1.60        4.16      1.14 o 
   3  -3  14        9.48        9.31      1.36 o 
  -4  -2  14        4.39        4.21      1.49 o 
  -3  -2  14       46.27       48.93      2.47 o 
  -2  -2  14        8.30       11.18      1.42 o 
  -1  -2  14        0.03       -0.10      0.89 o 
   0  -2  14       14.52       15.21      1.52 o 
   1  -2  14        4.99        3.09      1.04 o 
   2  -2  14        1.74        1.92      1.04 o 
   3  -2  14        5.07        7.32      1.25 o 
   4  -2  14        2.75        5.56      1.25 o 
  -4  -1  14        0.05        0.96      1.00 o 
  -3  -1  14        4.45        4.42      1.16 o 
  -2  -1  14        1.52        0.07      0.95 o 
  -1  -1  14        3.86        4.55      1.16 o 
   0  -1  14       15.30       13.85      2.76 o 
   1  -1  14        2.06        2.35      1.00 o 
   2  -1  14        6.27        5.95      1.21 o 
   3  -1  14        0.65        0.93      1.00 o 
   4  -1  14        0.10       -0.45      0.84 o 
   5  -1  14        1.32        2.09      1.12 o 
  -4   0  14        0.08        0.45      1.05 o 
  -3   0  14        0.11       -0.95      0.95 o 
  -2   0  14        0.03        0.03      2.09 o 
  -1   0  14       17.84       16.69      1.52 o 
   0   0  14        6.14        7.96      1.21 o 
   1   0  14        5.05        7.88      1.21 o 
   2   0  14        0.75        3.88      4.54 o 
   3   0  14        0.71        0.31      0.89 o 
   4   0  14       14.92       16.62      1.52 o 
   5   0  14       10.19       16.22      1.25 o 
  -3   1  14       16.07       19.39      2.98 o 
  -2   1  14        8.88        8.95      1.31 o 
  -1   1  14        6.38        6.27      1.21 o 
   0   1  14        0.63        0.18      1.04 o 
   1   1  14        9.86        8.80      1.26 o 
   2   1  14        0.31        0.72      0.89 o 
   3   1  14        1.11        1.79      0.95 o 
   4   1  14        0.00        0.43      0.70 o 
   5   1  14        0.01        0.76      0.73 o 
   6   1  14      124.34      137.33      3.70 o 
  -3   2  14       15.38       16.99      2.38 o 
  -2   2  14        0.47        0.29      1.00 o 
  -1   2  14        2.68        4.64      1.16 o 
   0   2  14       43.09       50.21      4.54 o 
   1   2  14       12.75       15.11      1.52 o 
   2   2  14        0.00        0.74      0.95 o 
   3   2  14        7.92        8.02      1.56 o 
   4   2  14        2.28        1.75      0.99 o 
   5   2  14        0.69        1.69      0.83 o 
   6   2  14       18.66       23.69      1.51 o 
  -2   3  14        4.37        6.18      1.21 o 
  -1   3  14       44.23       47.66      5.21 o 
   0   3  14       15.49       14.93      1.48 o 
   1   3  14        0.13        0.76      1.12 o 
   2   3  14        1.33       -0.04      0.89 o 
   3   3  14       98.14      107.27      3.79 o 
   4   3  14        0.01        0.39      1.01 o 
   5   3  14        7.01        7.25      0.82 o 
   6   3  14       33.94       38.60      1.58 o 
  -1   4  14        0.00       -0.93      0.93 o 
   0   4  14        0.89        3.06      1.14 o 
   1   4  14       63.48       71.43      3.00 o 
   2   4  14       10.26        8.50      1.26 o 
   3   4  14        3.79        2.98      1.16 o 
   4   4  14       23.14       28.38      1.32 o 
   5   4  14       21.17       24.30      1.72 o 
   0   5  14       30.91       38.84      3.13 o 
   1   5  14        1.91        1.96      1.10 o 
   2   5  14        0.80        1.86      1.16 o 
   3   5  14        0.00       -0.23      1.00 o 
   4   5  14       36.71       43.13      1.62 o 
   5   5  14       26.85       27.99      1.35 o 
   2   6  14       13.42       16.09      1.63 o 
   3   6  14        8.85        6.47      1.31 o 
   0  -1  15       26.70       27.63      2.76 o 
   1  -1  15       22.48       23.41      1.84 o 
  -1   0  15        6.55       10.02      1.79 o 
   0   0  15       11.82       15.26      1.63 o 
   1   0  15       12.33       18.54      1.74 o 
   2   0  15        6.80        5.81      2.31 o 
   0   1  15        0.05        0.76      1.00 o 
   1   1  15       28.04       34.64      2.16 o 
   2   1  15        7.04        9.99      1.48 o 
   3   1  15        1.51        1.53      1.86 o 
   0   2  15        1.63        3.43      1.16 o 
   1   2  15        1.63        1.04      1.79 o 
   2   2  15       22.25       29.19      2.05 o 
                                                 
